# Supplementary material for: O-Antigen Protects Gram-Negative Bacteria from Histone Killing
Source: PLoS One. 2013 Aug 8;8(8):e71097. doi: 10.1371/journal.pone.0071097 (PMC3738592; doi:10.1371/journal.pone.0071097)
Supplement: Table S1 — Data from the microarray analyses. The genes are ranked in function of their fitness as described in the manuscript. (XLSX) [file pone.0071097.s002.xlsx]

## Sheet: ES-SL3_9.10.08.cel.out.freq.msa
Clone Start	Clone Stop	Fitness	Gene Start	Gene Stop	Gene	COG	COG Name	Function
2118500	2122500	9.11828	2118184	2119578	wcaJ	M	Cell envelope biogenesis, outer membrane	predicted UDP-glucose lipid carrier transferase
2118500	2122500	9.11828	2119633	2121003	cpsG	G	Carbohydrate transport and metabolism	phosphomannomutase
2118500	2122500	9.11828	2121108	2122544	cpsB	G	Carbohydrate transport and metabolism	mannose-1-phosphate guanyltransferase
2118375	2123125	9.08227	2118184	2119578	wcaJ	M	Cell envelope biogenesis, outer membrane	predicted UDP-glucose lipid carrier transferase
2118375	2123125	9.08227	2119633	2121003	cpsG	G	Carbohydrate transport and metabolism	phosphomannomutase
2118375	2123125	9.08227	2121108	2122544	cpsB	G	Carbohydrate transport and metabolism	mannose-1-phosphate guanyltransferase
2118375	2123125	9.08227	2122547	2123770	wcaI	M	Cell envelope biogenesis, outer membrane	predicted glycosyl transferase
2119125	2120125	5.22679	2118184	2119578	wcaJ	M	Cell envelope biogenesis, outer membrane	predicted UDP-glucose lipid carrier transferase
2119125	2120125	5.22679	2119633	2121003	cpsG	G	Carbohydrate transport and metabolism	phosphomannomutase
2118500	2122750	5.20133	2118184	2119578	wcaJ	M	Cell envelope biogenesis, outer membrane	predicted UDP-glucose lipid carrier transferase
2118500	2122750	5.20133	2119633	2121003	cpsG	G	Carbohydrate transport and metabolism	phosphomannomutase
2118500	2122750	5.20133	2121108	2122544	cpsB	G	Carbohydrate transport and metabolism	mannose-1-phosphate guanyltransferase
2118500	2122750	5.20133	2122547	2123770	wcaI	M	Cell envelope biogenesis, outer membrane	predicted glycosyl transferase
4574750	4575250	4.49263	4572158	4574878	yjiV	R	General function prediction only	conserved protein (pseudogene)
4574750	4575250	4.49263	4574935	4575981	mcrC	V	Defense mechanisms	5-methylcytosine-specific restriction enzyme McrBC, subunit McrC
2119000	2121750	4.45406	2118184	2119578	wcaJ	M	Cell envelope biogenesis, outer membrane	predicted UDP-glucose lipid carrier transferase
2119000	2121750	4.45406	2119633	2121003	cpsG	G	Carbohydrate transport and metabolism	phosphomannomutase
2119000	2121750	4.45406	2121108	2122544	cpsB	G	Carbohydrate transport and metabolism	mannose-1-phosphate guanyltransferase
2119000	2122000	3.85402	2118184	2119578	wcaJ	M	Cell envelope biogenesis, outer membrane	predicted UDP-glucose lipid carrier transferase
2119000	2122000	3.85402	2119633	2121003	cpsG	G	Carbohydrate transport and metabolism	phosphomannomutase
2119000	2122000	3.85402	2121108	2122544	cpsB	G	Carbohydrate transport and metabolism	mannose-1-phosphate guanyltransferase
4121875	4122625	3.29462	4121454	4122479	cytR	K	Transcription	DNA-binding transcriptional dual regulator
4121875	4122875	3.25407	4121454	4122479	cytR	K	Transcription	DNA-binding transcriptional dual regulator
4121875	4122875	3.25407	4122635	4124833	priA	L	DNA replication, recombination and repair	primosome assembly protein PriA
4574250	4575250	2.76386	4572158	4574878	yjiV	R	General function prediction only	conserved protein (pseudogene)
4574250	4575250	2.76386	4574935	4575981	mcrC	V	Defense mechanisms	5-methylcytosine-specific restriction enzyme McrBC, subunit McrC
2131125	2131875	2.07066	2130582	2131421	wcaA	M	Cell envelope biogenesis, outer membrane	predicted glycosyl transferase
2131125	2131875	2.07066	2131514	2133676	wzc	M	Cell envelope biogenesis, outer membrane	protein-tyrosine kinase
583125	583625	2.01102	582904	583653	appY	-	not classify	DLP12 prophage; DNA-binding transcriptional activator
585250	586000	1.90103	585370	586131	envY	-	not classify	DNA-binding transcriptional activator of porin biosynthesis
2118500	2122250	1.64361	2118184	2119578	wcaJ	M	Cell envelope biogenesis, outer membrane	predicted UDP-glucose lipid carrier transferase
2118500	2122250	1.64361	2119633	2121003	cpsG	G	Carbohydrate transport and metabolism	phosphomannomutase
2118500	2122250	1.64361	2121108	2122544	cpsB	G	Carbohydrate transport and metabolism	mannose-1-phosphate guanyltransferase
4574500	4575250	1.47241	4572158	4574878	yjiV	R	General function prediction only	conserved protein (pseudogene)
4574500	4575250	1.47241	4574935	4575981	mcrC	V	Defense mechanisms	5-methylcytosine-specific restriction enzyme McrBC, subunit McrC
3652875	3653875	1.44221	3652706	3653236	yhiF	K	Transcription	predicted DNA-binding ranscriptional regulator
3652875	3653875	1.44221	3653278	3653925	yhiD	S	Function unknown	predicted Mg(2+) transport ATPase inner membrane protein
2138375	2139875	1.38672	2137783	2139636	asmA	M	Cell envelope biogenesis, outer membrane	predicted assembly protein
2138375	2139875	1.38672	2139658	2140239	dcd	F	Nucleotide transport and metabolism	deoxycytidine triphosphate deaminase
583000	584500	1.37044	582904	583653	appY	-	not classify	DLP12 prophage; DNA-binding transcriptional activator
583000	584500	1.37044	583903	584856	ompT	M	Cell envelope biogenesis, outer membrane	DLP12 prophage; outer membrane protease VII (outer membrane protein 3b)
4238250	4239250	1.13336	4238802	4240277	xylE	-	not classify	D-xylose transporter
2377875	2378625	1.09267	2377370	2378665	menF	Q	Secondary metabolites biosynthesis, transport and catabolism	menaquinone-specific isochorismate synthase
1553875	1554375	1.07259	1553850	1553987	sra	-	not classify	30S ribosomal subunit protein S22
1553875	1554375	1.07259	1554089	1554304	bdm	-	not classify	biofilm-dependent modulation protein
582625	587875	1.05655	587205	590177	nfrA	-	not classify	bacteriophage N4 receptor, outer membrane subunit
2119250	2120000	1.04389	2118184	2119578	wcaJ	M	Cell envelope biogenesis, outer membrane	predicted UDP-glucose lipid carrier transferase
2119250	2120000	1.04389	2119633	2121003	cpsG	G	Carbohydrate transport and metabolism	phosphomannomutase
2131000	2132000	0.969146	2130582	2131421	wcaA	M	Cell envelope biogenesis, outer membrane	predicted glycosyl transferase
2131000	2132000	0.969146	2131514	2133676	wzc	M	Cell envelope biogenesis, outer membrane	protein-tyrosine kinase
2022500	2024000	0.953609	2021992	2022615	rcsA	K	Transcription	DNA-binding transcriptional activator, co-regulator with RcsB
2022500	2024000	0.953609	2022659	2022847	dsrB	-	not classify	hypothetical protein
2022500	2024000	0.953609	2023010	2023237	yodD	-	not classify	hypothetical protein
2022500	2024000	0.953609	2023535	2024350	yedP	R	General function prediction only	hypothetical protein
583000	584250	0.921749	582904	583653	appY	-	not classify	DLP12 prophage; DNA-binding transcriptional activator
583000	584250	0.921749	583903	584856	ompT	M	Cell envelope biogenesis, outer membrane	DLP12 prophage; outer membrane protease VII (outer membrane protein 3b)
3797750	3799000	0.87692	3797368	3798219	rfaZ	-	not classify	lipopolysaccharide core biosynthesis protein
3797750	3799000	0.87692	3798290	3798988	rfaY	R	General function prediction only	lipopolysaccharide core biosynthesis protein
3322250	3323000	0.757892	3322085	3322933	folP	H	Coenzyme metabolism	7,8-dihydropteroate synthase
2940250	2941000	0.751829	2939672	2940589	gcvA	K	Transcription	DNA-binding transcriptional dual regulator
2940250	2941000	0.751829	2940940	2941167	ygdI	-	not classify	hypothetical protein
582750	586500	0.690583	586314	587204	ybcH	-	not classify	hypothetical protein
4063500	4064000	0.67041	4062386	4063789	yihO	G	Carbohydrate transport and metabolism	predited transporter
4063500	4064000	0.67041	4063832	4065238	yihP	G	Carbohydrate transport and metabolism	predicted transporter
363375	363875	0.64255	362455	365529	lacZ	G	Carbohydrate transport and metabolism	beta-D-galactosidase
1058625	1060375	0.628249	1058479	1061025	torA	C	Energy production and conversion	trimethylamine N-oxide (TMAO) reductase I, catalytic subunit
2339250	2339750	0.625203	2338439	2342191	yfaL	U	Intracellular trafficking, secretion,and vesicular transport	adhesin
2118750	2122000	0.589888	2118184	2119578	wcaJ	M	Cell envelope biogenesis, outer membrane	predicted UDP-glucose lipid carrier transferase
2118750	2122000	0.589888	2119633	2121003	cpsG	G	Carbohydrate transport and metabolism	phosphomannomutase
2118750	2122000	0.589888	2121108	2122544	cpsB	G	Carbohydrate transport and metabolism	mannose-1-phosphate guanyltransferase
586875	587625	0.556008	586314	587204	ybcH	-	not classify	hypothetical protein
586875	587625	0.556008	587205	590177	nfrA	-	not classify	bacteriophage N4 receptor, outer membrane subunit
1065125	1065875	0.548317	1064808	1066049	agp	-	not classify	glucose-1-phosphatase/inositol phosphatase
583875	584375	0.532925	583903	584856	ompT	M	Cell envelope biogenesis, outer membrane	DLP12 prophage; outer membrane protease VII (outer membrane protein 3b)
377375	378125	0.528194	376759	377592	frmB	R	General function prediction only	predicted esterase
377375	378125	0.528194	377686	378795	frmA	C	Energy production and conversion	alcohol dehydrogenase class III/glutathione-dependent formaldehyde dehydrogenase
23250	25000	0.508612	22391	25207	ileS	J	Translation, ribosomal structure and biogenesis	isoleucyl-tRNA synthetase
2757125	2757875	0.506015	2757007	2758416	yfjI	-	not classify	CP4-57 prophage; predicted protein
4121875	4122375	0.500406	4121454	4122479	cytR	K	Transcription	DNA-binding transcriptional dual regulator
749500	751750	0.495213	748945	751392	ybgQ	U	Intracellular trafficking, secretion,and vesicular transport	predicted outer membrane protein
749500	751750	0.495213	751452	752018	ybgD	U	Intracellular trafficking, secretion,and vesicular transport	predicted fimbrial-like adhesin protein
2118125	2123125	0.481173	2116704	2118182	wzxC	R	General function prediction only	colanic acid exporter
2118125	2123125	0.481173	2118184	2119578	wcaJ	M	Cell envelope biogenesis, outer membrane	predicted UDP-glucose lipid carrier transferase
2118125	2123125	0.481173	2119633	2121003	cpsG	G	Carbohydrate transport and metabolism	phosphomannomutase
2118125	2123125	0.481173	2121108	2122544	cpsB	G	Carbohydrate transport and metabolism	mannose-1-phosphate guanyltransferase
2118125	2123125	0.481173	2122547	2123770	wcaI	M	Cell envelope biogenesis, outer membrane	predicted glycosyl transferase
531250	532000	0.468945	530519	531445	ybbS	K	Transcription	DNA-binding transcriptional activator of the allD operon
531250	532000	0.468945	531675	532157	allA	F	Nucleotide transport and metabolism	ureidoglycolate hydrolase
212250	213250	0.466863	211877	212266	yaeR	E	Amino acid transport and metabolism	predicted lyase
212250	213250	0.466863	212331	213629	tilS	D	Cell division and chromosome partitioning	tRNA(Ile)-lysidine synthetase
3843375	3843875	0.462116	3841987	3843753	ade	F	Nucleotide transport and metabolism	cryptic adenine deaminase
3843375	3843875	0.462116	3843799	3845190	uhpT	G	Carbohydrate transport and metabolism	sugar phosphate antiporter
2279000	2280750	0.452811	2278654	2280414	yejH	L	DNA replication, recombination and repair	predicted ATP-dependet helicase
2279000	2280750	0.452811	2280539	2280823	rplY	J	Translation, ribosomal structure and biogenesis	50S ribosomal protein L25
1205375	1206875	0.451608	1204954	1205427	ymfO	S	Function unknown	e14 prophage; conserved protein
1205375	1206875	0.451608	1205483	1206145	ymfP	S	Function unknown	e14 prophage; conserved protein
1205375	1206875	0.451608	1206136	1206720	ymfQ	S	Function unknown	e14 prophage; conserved protein
1205375	1206875	0.451608	1206724	1207353	ycfK	-	not classify	e14 prophage; predicted protein
3807875	3809875	0.440548	3807848	3808327	coaD	H	Coenzyme metabolism	phosphopantetheine adenylyltransferase
3807875	3809875	0.440548	3808366	3809175	mutM	L	DNA replication, recombination and repair	formamidopyrimidine-DNA glycosylase
3807875	3809875	0.440548	3809273	3809440	rpmG	J	Translation, ribosomal structure and biogenesis	50S ribosomal protein L33
3807875	3809875	0.440548	3809461	3809697	rpmB	J	Translation, ribosomal structure and biogenesis	50S ribosomal protein L28
1412750	1414250	0.438856	1412008	1412817	recT	-	not classify	Rac prophage; recombination and repair protein
1412750	1414250	0.438856	1412810	1415410	recE	-	not classify	Rac prophage; exonuclease VIII, 5' -> 3' specific dsDNA exonuclease
4028875	4030125	0.436673	4026805	4028994	fadB	I	Lipid metabolism	fused 3-hydroxybutyryl-CoA epimerase/delta(3)-cis-delta(2)-trans-enoyl-CoA isomerase/enoyl-CoA hydratase/3-hydroxyacyl-CoA dehydrogenase
4028875	4030125	0.436673	4029184	4030515	pepQ	E	Amino acid transport and metabolism	proline dipeptidase
1518875	1520125	0.430123	1518286	1518951	yncC	K	Transcription	predicted DNA-binding transcriptional regulator
1518875	1520125	0.430123	1518987	1521089	yncD	P	Inorganic ion transport and metabolism	predicted iron outer membrane transporter
4238875	4239375	0.419117	4238802	4240277	xylE	-	not classify	D-xylose transporter
757000	757500	0.417977	756912	757628	sdhB	C	Energy production and conversion	succinate dehydrogenase, FeS subunit
4573375	4575375	0.399796	4572158	4574878	yjiV	R	General function prediction only	conserved protein (pseudogene)
4573375	4575375	0.399796	4574935	4575981	mcrC	V	Defense mechanisms	5-methylcytosine-specific restriction enzyme McrBC, subunit McrC
3322125	3323125	0.394467	3322085	3322933	folP	H	Coenzyme metabolism	7,8-dihydropteroate synthase
3322125	3323125	0.394467	3323023	3324957	ftsH	O	Posttranslational modification, protein turnover, chaperones	protease, ATP-dependent zinc-metallo
582875	586125	0.384559	585370	586131	envY	-	not classify	DNA-binding transcriptional activator of porin biosynthesis
4415125	4415625	0.380616	4414975	4415724	yjfP	R	General function prediction only	predicted hydrolase
582875	584625	0.374879	583903	584856	ompT	M	Cell envelope biogenesis, outer membrane	DLP12 prophage; outer membrane protease VII (outer membrane protein 3b)
756875	757625	0.373423	755130	756896	sdhA	C	Energy production and conversion	succinate dehydrogenase flavoprotein subunit
756875	757625	0.373423	756912	757628	sdhB	C	Energy production and conversion	succinate dehydrogenase, FeS subunit
2500625	2502375	0.364747	2500012	2502507	ypdD	T	Signal transduction mechanism	fused predicted PTS enzymes: Hpr component/enzyme I component/enzyme IIA component
2787250	2788000	0.362249	2787007	2787984	csiD	-	not classify	hypothetical protein
1248750	1249500	0.361577	1248348	1248980	dhaL	G	Carbohydrate transport and metabolism	dihydroxyacetone kinase, C-terminal domain
1248750	1249500	0.361577	1248991	1250061	dhaK	G	Carbohydrate transport and metabolism	dihydroxyacetone kinase, N-terminal domain
4164125	4165125	0.358748	4163451	4164308	murI	M	Cell envelope biogenesis, outer membrane	glutamate racemase
3591250	3591750	0.357541	3590747	3591460	livF	E	Amino acid transport and metabolism	leucine/isoleucine/valine transporter subunit
3591250	3591750	0.357541	3591462	3592229	livG	E	Amino acid transport and metabolism	leucine/isoleucine/valine transporter subunit
1976750	1977750	0.342819	1976542	1977045	insB-5	L	DNA replication, recombination and repair	IS1 transposase InsAB'
1976750	1977750	0.342819	1976964	1977239	insA-5	L	DNA replication, recombination and repair	IS1 repressor protein InsA
221500	222500	0.34122	220968	221621	metI	P	Inorganic ion transport and metabolism	DL-methionine transporter subunit
221500	222500	0.34122	221614	222645	metN	P	Inorganic ion transport and metabolism	DL-methionine transporter subunit
2679500	2682250	0.339408	2677486	2680767	yphG	-	not classify	hypothetical protein
2679500	2682250	0.339408	2680885	2682078	yphH	G	Carbohydrate transport and metabolism	predicted DNA-binding transcriptional regulator
4081000	4083750	0.33321	4080795	4083845	fdoG	C	Energy production and conversion	formate dehydrogenase-O, large subunit
1999000	1999500	0.329564	1998497	1999048	fliZ	-	not classify	predicted regulator of FliA activity
1999000	1999500	0.329564	1999094	1999813	fliA	K	Transcription	flagellar biosynthesis sigma factor
1930125	1931375	0.326154	1930817	1932628	edd	-	not classify	phosphogluconate dehydratase
4343375	4343875	0.32604	4342952	4343581	yjdF	S	Function unknown	conserved inner membrane protein
4343375	4343875	0.32604	4343703	4345349	fumB	C	Energy production and conversion	anaerobic class I fumarate hydratase (fumarase B)
3174625	3175875	0.321079	3174028	3174855	cpdA	R	General function prediction only	cyclic 3',5'-adenosine monophosphate phosphodiesterase
3174625	3175875	0.321079	3174880	3175302	yqiB	-	not classify	predicted dehydrogenase
3174625	3175875	0.321079	3175303	3175932	nudF	R	General function prediction only	ADP-ribose pyrophosphatase
2118500	2123000	0.319992	2118184	2119578	wcaJ	M	Cell envelope biogenesis, outer membrane	predicted UDP-glucose lipid carrier transferase
2118500	2123000	0.319992	2119633	2121003	cpsG	G	Carbohydrate transport and metabolism	phosphomannomutase
2118500	2123000	0.319992	2121108	2122544	cpsB	G	Carbohydrate transport and metabolism	mannose-1-phosphate guanyltransferase
2118500	2123000	0.319992	2122547	2123770	wcaI	M	Cell envelope biogenesis, outer membrane	predicted glycosyl transferase
3798500	3799000	0.319123	3798290	3798988	rfaY	R	General function prediction only	lipopolysaccharide core biosynthesis protein
3891750	3892250	0.31904	3891892	3892653	yieE	H	Coenzyme metabolism	predicted phosphopantetheinyl transferase
1578250	1579750	0.318829	1577657	1578814	ydeM	R	General function prediction only	hypothetical protein
1578250	1579750	0.318829	1578866	1580548	ydeN	P	Inorganic ion transport and metabolism	hypothetical protein
528125	530125	0.313948	529356	530450	ybbB	R	General function prediction only	tRNA 2-selenouridine synthase, selenophosphate-dependent
2967875	2969875	0.31077	2967684	2968373	mutH	-	not classify	DNA mismatch repair protein
2967875	2969875	0.31077	2968442	2969155	ygdQ	P	Inorganic ion transport and metabolism	predicted inner membrane protein
2967875	2969875	0.31077	2969293	2969511	ygdR	-	not classify	hypothetical protein
2967875	2969875	0.31077	2969619	2970659	tas	C	Energy production and conversion	predicted oxidoreductase, NADP(H)-dependent aldo-keto reductase
1502875	1504625	0.309594	1501681	1502889	ydcM	L	DNA replication, recombination and repair	predicted transposase
1502875	1504625	0.309594	1502929	1504104	ydcO	Q	Secondary metabolites biosynthesis, transport and catabolism	predicted benzoate transporter
1502875	1504625	0.309594	1504196	1504732	ydcN	K	Transcription	predicted DNA-binding transcriptional regulator
3762125	3763125	0.309013	3760206	3764339	rhsA	M	Cell envelope biogenesis, outer membrane	rhsA element core protein RshA
171625	172625	0.307193	171462	173444	fhuB	P	Inorganic ion transport and metabolism	fused iron-hydroxamate transporter subunits of ABC superfamily: membrane components
2556875	2557375	0.305934	2556793	2558088	intZ	L	DNA replication, recombination and repair	CPZ-55 prophage; predicted integrase
4273375	4274625	0.301255	4273494	4275080	yjcC	T	Signal transduction mechanism	predicted signal transduction protein (EAL domain containing protein)
1135500	1136750	0.294428	1135497	1136594	flgI	N	Cell motility and secretion	flagellar P-ring protein precursor I
1135500	1136750	0.294428	1136594	1137535	flgJ	O	Posttranslational modification, protein turnover, chaperones	flagellar biosynthesis protein FlgJ
4382875	4384375	0.294384	4381862	4383364	yjeM	E	Amino acid transport and metabolism	predicted transporter
4382875	4384375	0.294384	4383416	4383730	yjeN	-	not classify	hypothetical protein
4382875	4384375	0.294384	4383727	4384041	yjeO	-	not classify	conserved inner membrane protein
4382875	4384375	0.294384	4384070	4387393	yjeP	M	Cell envelope biogenesis, outer membrane	predicted mechanosensitive channel
1398875	1400125	0.292689	1398271	1399797	abgT	H	Coenzyme metabolism	predicted cryptic aminobenzoyl-glutamate transporter
1398875	1400125	0.292689	1399834	1401279	abgB	R	General function prediction only	predicted peptidase, aminobenzoyl-glutamate utilization protein
3843250	3844000	0.292595	3841987	3843753	ade	F	Nucleotide transport and metabolism	cryptic adenine deaminase
3843250	3844000	0.292595	3843799	3845190	uhpT	G	Carbohydrate transport and metabolism	sugar phosphate antiporter
1804625	1805125	0.291531	1804394	1805323	pfkB	G	Carbohydrate transport and metabolism	6-phosphofructokinase II
4618250	4618750	0.290923	4617626	4618849	deoB	G	Carbohydrate transport and metabolism	phosphopentomutase
1024500	1025750	0.288182	1023694	1025748	helD	L	DNA replication, recombination and repair	DNA helicase IV
1670750	1671250	0.284584	1669984	1670805	ydgD	-	not classify	predicted peptidase
1670750	1671250	0.284584	1670844	1671173	mdtI	P	Inorganic ion transport and metabolism	multidrug efflux system transporter
1670750	1671250	0.284584	1671160	1671525	mdtJ	P	Inorganic ion transport and metabolism	multidrug efflux system transporter
2138250	2140000	0.283442	2137783	2139636	asmA	M	Cell envelope biogenesis, outer membrane	predicted assembly protein
2138250	2140000	0.283442	2139658	2140239	dcd	F	Nucleotide transport and metabolism	deoxycytidine triphosphate deaminase
2733375	2733875	0.283419	2733053	2734033	rluD	J	Translation, ribosomal structure and biogenesis	23S rRNA pseudouridine synthase
1241875	1243375	0.280607	1241389	1242303	ldcA	V	Defense mechanisms	L,D-carboxypeptidase A
1241875	1243375	0.280607	1242403	1243014	emtA	M	Cell envelope biogenesis, outer membrane	lytic murein endotransglycosylase E
1241875	1243375	0.280607	1243016	1243750	ycgR	M	Cell envelope biogenesis, outer membrane	protein involved in flagellar function
4252000	4254250	0.279677	4252066	4254489	plsB	I	Lipid metabolism	glycerol-3-phosphate acyltransferase
992125	993375	0.274258	989845	992457	pepN	E	Amino acid transport and metabolism	aminopeptidase N
992125	993375	0.274258	992500	993267	ssuB	P	Inorganic ion transport and metabolism	alkanesulfonate transporter subunit
992125	993375	0.274258	993264	994055	ssuC	P	Inorganic ion transport and metabolism	alkanesulfonate transporter subunit
1492000	1494500	0.270306	1490494	1492134	trg	T	Signal transduction mechanism	methyl-accepting chemotaxis protein III, ribose and galactose sensor receptor
1492000	1494500	0.270306	1492172	1493095	ydcI	K	Transcription	predicted DNA-binding transcriptional regulator
1492000	1494500	0.270306	1493312	1494655	ydcJ	S	Function unknown	hypothetical protein
2143375	2144125	0.26395	2141290	2144607	yegE	T	Signal transduction mechanism	predicted diguanylate cyclase, GGDEF domain signalling protein
1328375	1329625	0.260622	1327356	1328405	sohB	U	Intracellular trafficking, secretion,and vesicular transport	predicted inner membrane peptidase
1328375	1329625	0.260622	1328441	1328692	yciN	-	not classify	hypothetical protein
1328375	1329625	0.260622	1329072	1331669	topA	L	DNA replication, recombination and repair	DNA topoisomerase I
1421625	1423375	0.259478	1421369	1421668	rzpR	-	not classify	Rac prophage; predicted defective peptidase
1578250	1580000	0.25894	1577657	1578814	ydeM	R	General function prediction only	hypothetical protein
1578250	1580000	0.25894	1578866	1580548	ydeN	P	Inorganic ion transport and metabolism	hypothetical protein
3797750	3799250	0.258063	3797368	3798219	rfaZ	-	not classify	lipopolysaccharide core biosynthesis protein
3797750	3799250	0.258063	3798290	3798988	rfaY	R	General function prediction only	lipopolysaccharide core biosynthesis protein
3797750	3799250	0.258063	3799006	3800022	rfaJ	M	Cell envelope biogenesis, outer membrane	UDP-D-glucose:(galactosyl)lipopolysaccharide glucosyltransferase
2339125	2339875	0.257788	2338439	2342191	yfaL	U	Intracellular trafficking, secretion,and vesicular transport	adhesin
3195375	3197125	0.257111	3194823	3197663	glnE	T	Signal transduction mechanism	fused deadenylyltransferase/adenylyltransferase for glutamine synthetase
4532750	4533750	0.256963	4533038	4534054	yjhR	L	DNA replication, recombination and repair	KpLE2 phage-like element; predicted frameshift suppressor
264750	265250	0.255321	264528	264767	ykfF	-	not classify	CP4-6 prophage; predicted protein
264750	265250	0.255321	264844	265311	ykfB	-	not classify	CP4-6 prophage; predicted protein
3147000	3148250	0.254053	3146999	3147493	yqhA	S	Function unknown	hypothetical protein
3147000	3148250	0.254053	3147684	3148568	yghA	R	General function prediction only	oxidoreductase
2400625	2402125	0.25376	2400077	2401879	nuoC	C	Energy production and conversion	NADH:ubiquinone oxidoreductase, chain C,D
2400625	2402125	0.25376	2401973	2402635	nuoB	C	Energy production and conversion	NADH dehydrogenase subunit B
248875	249875	0.249012	248358	250070	fhiA	U	Intracellular trafficking, secretion,and vesicular transport	flagellar system protein, promoterless fragment (pseudogene)
788375	790125	0.248847	788054	789202	galK	G	Carbohydrate transport and metabolism	galactokinase
788375	790125	0.248847	789206	790252	galT	C	Energy production and conversion	galactose-1-phosphate uridylyltransferase
1234375	1234875	0.248839	1234161	1234880	fadR	K	Transcription	fatty acid metabolism regulator
842375	843125	0.248514	841555	842481	ybiN	R	General function prediction only	predicted SAM-dependent methyltransferase
842375	843125	0.248514	842478	844703	ybiO	M	Cell envelope biogenesis, outer membrane	predicted mechanosensitive channel
582625	587625	0.247394	587205	590177	nfrA	-	not classify	bacteriophage N4 receptor, outer membrane subunit
2483500	2484000	0.247319	2482396	2485989	evgS	T	Signal transduction mechanism	hybrid sensory histidine kinase in two-component regulatory system with EvgA
1814875	1816875	0.246251	1814410	1815159	ydjC	-	not classify	hypothetical protein
1814875	1816875	0.246251	1815172	1816524	chbF	G	Carbohydrate transport and metabolism	cryptic phospho-beta-glucosidase, NAD(P)-binding
1814875	1816875	0.246251	1816629	1817471	chbR	-	not classify	DNA-binding transcriptional dual regulator
2854500	2857250	0.24618	2854475	2854828	ygbA	-	not classify	hypothetical protein
2854500	2857250	0.24618	2855115	2857676	mutS	L	DNA replication, recombination and repair	DNA mismatch repair protein
2864500	2865500	0.245089	2864581	2865573	rpoS	K	Transcription	RNA polymerase sigma factor
1743625	1744625	0.24476	1742895	1744151	ydhQ	U	Intracellular trafficking, secretion,and vesicular transport	hypothetical protein
175250	176500	0.244418	175107	176528	yadQ	P	Inorganic ion transport and metabolism	chloride channel protein
2242250	2243500	0.24415	2241932	2242768	yeiG	R	General function prediction only	predicted esterase
2242250	2243500	0.24415	2242800	2244791	cirA	P	Inorganic ion transport and metabolism	ferric iron-catecholate outer membrane transporter
834500	835500	0.241595	834471	835433	ybiB	E	Amino acid transport and metabolism	hypothetical protein
2362875	2364625	0.241506	2362576	2363001	yfaO	-	not classify	predicted NUDIX hydrolase
2362875	2364625	0.241506	2363040	2363642	ais	-	not classify	hypothetical protein
2362875	2364625	0.241506	2363932	2365089	yfbE	M	Cell envelope biogenesis, outer membrane	uridine 5'-(beta-1-threo-pentapyranosyl-4-ulose diphosphate) aminotransferase, PLP-dependent
992125	994375	0.241178	989845	992457	pepN	E	Amino acid transport and metabolism	aminopeptidase N
992125	994375	0.241178	992500	993267	ssuB	P	Inorganic ion transport and metabolism	alkanesulfonate transporter subunit
992125	994375	0.241178	993264	994055	ssuC	P	Inorganic ion transport and metabolism	alkanesulfonate transporter subunit
992125	994375	0.241178	994066	995211	ssuD	C	Energy production and conversion	alkanesulfonate monooxygenase
1780000	1780750	0.241147	1779419	1780708	ydiS	C	Energy production and conversion	predicted oxidoreductase with FAD/NAD(P)-binding domain
1780000	1780750	0.241147	1780705	1780998	ydiT	C	Energy production and conversion	predicted 4Fe-4S ferredoxin-type protein
1976625	1977875	0.239068	1976542	1977045	insB-5	L	DNA replication, recombination and repair	IS1 transposase InsAB'
1976625	1977875	0.239068	1976964	1977239	insA-5	L	DNA replication, recombination and repair	IS1 repressor protein InsA
1976625	1977875	0.239068	1977777	1978205	yecG	T	Signal transduction mechanism	universal stress protein
1994125	1994625	0.238953	1994134	1994856	sdiA	K	Transcription	DNA-binding transcriptional activator
2274500	2277000	0.238324	2274322	2275911	yejF	R	General function prediction only	fused predicted oligopeptide transporter subunits of ABC superfamilly: ATP-binding components
2274500	2277000	0.238324	2275915	2276259	yejG	-	not classify	hypothetical protein
2274500	2277000	0.238324	2276592	2277782	bcr	-	not classify	bicyclomycin/multidrug efflux system
4199250	4200000	0.237663	4198589	4199284	yjaH	-	not classify	hypothetical protein
4199250	4200000	0.237663	4199286	4199711	zraP	P	Inorganic ion transport and metabolism	Zn-binding periplasmic protein
4199250	4200000	0.237663	4199949	4201346	zraS	T	Signal transduction mechanism	sensory histidine kinase in two-component regulatory system with ZraR
3982125	3984375	0.236005	3980981	3982216	aslB	R	General function prediction only	predicted regulator of arylsulfatase activity
3982125	3984375	0.236005	3982375	3984030	aslA	P	Inorganic ion transport and metabolism	acrylsulfatase-like enzyme
3393875	3396125	0.235975	3390480	3394280	yhdP	S	Function unknown	conserved membrane protein, predicted transporter
3393875	3396125	0.235975	3394348	3395817	rng	J	Translation, ribosomal structure and biogenesis	ribonuclease G
3393875	3396125	0.235975	3395807	3396400	maf	D	Cell division and chromosome partitioning	Maf-like protein
1151500	1152750	0.233839	1151162	1152403	fabF	Q	Secondary metabolites biosynthesis, transport and catabolism	3-oxoacyl-(acyl carrier protein) synthase
1151500	1152750	0.233839	1152523	1153332	pabC	H	Coenzyme metabolism	4-amino-4-deoxychorismate lyase
3488125	3490375	0.23072	3486982	3488202	argD	E	Amino acid transport and metabolism	bifunctional acetylornithine aminotransferase/ succinyldiaminopimelate aminotransferase
3488125	3490375	0.23072	3488288	3488851	pabA	H	Coenzyme metabolism	para-aminobenzoate synthase component II
3488125	3490375	0.23072	3488883	3489485	fic	D	Cell division and chromosome partitioning	stationary-phase protein, cell division
3488125	3490375	0.23072	3489475	3489642	yhfG	-	not classify	hypothetical protein
3488125	3490375	0.23072	3489747	3490319	ppiA	O	Posttranslational modification, protein turnover, chaperones	peptidyl-prolyl cis-trans isomerase A (rotamase A)
2483500	2484250	0.227318	2482396	2485989	evgS	T	Signal transduction mechanism	hybrid sensory histidine kinase in two-component regulatory system with EvgA
1428250	1430000	0.225788	1427073	1430435	stfR	-	not classify	Rac prophage; predicted tail fiber protein
2345875	2346375	0.224916	2345406	2346536	nrdB	F	Nucleotide transport and metabolism	ribonucleotide-diphosphate reductase beta subunit
1670750	1672500	0.224448	1669984	1670805	ydgD	-	not classify	predicted peptidase
1670750	1672500	0.224448	1670844	1671173	mdtI	P	Inorganic ion transport and metabolism	multidrug efflux system transporter
1670750	1672500	0.224448	1671160	1671525	mdtJ	P	Inorganic ion transport and metabolism	multidrug efflux system transporter
1670750	1672500	0.224448	1671937	1672971	ydgG	R	General function prediction only	predicted inner membrane protein
3393875	3397125	0.223398	3390480	3394280	yhdP	S	Function unknown	conserved membrane protein, predicted transporter
3393875	3397125	0.223398	3394348	3395817	rng	J	Translation, ribosomal structure and biogenesis	ribonuclease G
3393875	3397125	0.223398	3395807	3396400	maf	D	Cell division and chromosome partitioning	Maf-like protein
3393875	3397125	0.223398	3396409	3396897	mreD	M	Cell envelope biogenesis, outer membrane	cell wall structural complex MreBCD transmembrane component MreD
3393875	3397125	0.223398	3396897	3398000	mreC	M	Cell envelope biogenesis, outer membrane	cell wall structural complex MreBCD transmembrane component MreC
1987000	1987500	0.221228	1986740	1987237	ftn	P	Inorganic ion transport and metabolism	ferritin iron storage protein (cytoplasmic)
1987000	1987500	0.221228	1987275	1987514	yecH	-	not classify	hypothetical protein
2782250	2782750	0.221194	2781660	2782451	ypjB	-	not classify	hypothetical protein
2782250	2782750	0.221194	2782551	2783033	ypjC	-	not classify	hypothetical protein
4421750	4422250	0.221096	4421723	4422409	ulaF	G	Carbohydrate transport and metabolism	L-ribulose 5-phosphate 4-epimerase
4457750	4460000	0.220939	4457576	4457878	cybC	-	not classify	cytochrome b562, truncated (pseudogene)
4457750	4460000	0.220939	4457923	4458387	nrdG	O	Posttranslational modification, protein turnover, chaperones	anaerobic ribonucleotide reductase activating protein
4457750	4460000	0.220939	4458545	4460683	nrdD	F	Nucleotide transport and metabolism	anaerobic ribonucleoside triphosphate reductase
122250	122750	0.22021	122092	122856	pdhR	K	Transcription	transcriptional regulator of pyruvate dehydrogenase complex
4589625	4590625	0.219589	4589680	4591335	tsr	T	Signal transduction mechanism	methyl-accepting chemotaxis protein I, serine sensor receptor
2486625	2488125	0.218698	2486045	2487190	yfdE	C	Energy production and conversion	predicted CoA-transferase, NAD(P)-binding
2486625	2488125	0.218698	2487264	2488208	yfdV	R	General function prediction only	predicted transporter
1187750	1188250	0.218315	1187539	1188999	phoQ	T	Signal transduction mechanism	sensory histidine kinase in two-compoent regulatory system with PhoP
464125	465125	0.216636	464076	464771	ybaX	R	General function prediction only	predicted aluminum resistance protein
464125	465125	0.216636	464836	466536	ybaE	R	General function prediction only	predicted transporter subunit: periplasmic-binding component of ABC superfamily
464000	465250	0.216375	463626	464024	ybaW	R	General function prediction only	hypothetical protein
464000	465250	0.216375	464076	464771	ybaX	R	General function prediction only	predicted aluminum resistance protein
464000	465250	0.216375	464836	466536	ybaE	R	General function prediction only	predicted transporter subunit: periplasmic-binding component of ABC superfamily
577500	578500	0.216262	577330	577791	rzpD	-	not classify	DLP12 prophage; predicted murein endopeptidase
577500	578500	0.216262	577550	577732	rzoD	-	not classify	DLP12 prophage; predicted lipoprotein
577500	578500	0.216262	577823	578116	borD	-	not classify	DLP12 prophage; predicted lipoprotein
577500	578500	0.216262	578407	578817	ybcV	R	General function prediction only	DLP12 prophage; predicted protein
2678500	2682750	0.215825	2677486	2680767	yphG	-	not classify	hypothetical protein
2678500	2682750	0.215825	2680885	2682078	yphH	G	Carbohydrate transport and metabolism	predicted DNA-binding transcriptional regulator
2678500	2682750	0.215825	2682276	2683529	glyA	E	Amino acid transport and metabolism	serine hydroxymethyltransferase
306625	309625	0.215619	306031	308556	yagX	-	not classify	predicted aromatic compound dioxygenase
306625	309625	0.215619	308582	309250	yagY	-	not classify	hypothetical protein
306625	309625	0.215619	309308	309895	yagZ	-	not classify	hypothetical protein
1815000	1815750	0.214698	1814410	1815159	ydjC	-	not classify	hypothetical protein
1815000	1815750	0.214698	1815172	1816524	chbF	G	Carbohydrate transport and metabolism	cryptic phospho-beta-glucosidase, NAD(P)-binding
4252125	4254125	0.212293	4252066	4254489	plsB	I	Lipid metabolism	glycerol-3-phosphate acyltransferase
4390125	4392875	0.209618	4389627	4390172	orn	A	RNA processing and modification	oligoribonuclease
4390125	4392875	0.209618	4390951	4392090	yjeS	C	Energy production and conversion	predicted Fe-S electron transport protein
4390125	4392875	0.209618	4392089	4393636	yjeF	S	Function unknown	predicted carbohydrate kinase
2603000	2606500	0.208136	2602833	2604272	hyfD	P	Inorganic ion transport and metabolism	hydrogenase 4 membrane subunit
2603000	2606500	0.208136	2604284	2604934	hyfE	C	Energy production and conversion	hydrogenase 4, membrane subunit
2603000	2606500	0.208136	2604939	2606519	hyfF	P	Inorganic ion transport and metabolism	NADH dehydrogenase subunit N
3482125	3482875	0.20657	3481224	3482246	yheT	R	General function prediction only	predicted hydrolase
3482125	3482875	0.20657	3482240	3482458	yheU	-	not classify	hypothetical protein
3482125	3482875	0.20657	3482512	3483381	prkB	C	Energy production and conversion	predicted phosphoribulokinase
3652875	3653375	0.206465	3652706	3653236	yhiF	K	Transcription	predicted DNA-binding ranscriptional regulator
3652875	3653375	0.206465	3653278	3653925	yhiD	S	Function unknown	predicted Mg(2+) transport ATPase inner membrane protein
3980000	3980500	0.20635	3978910	3980295	yifK	E	Amino acid transport and metabolism	predicted transporter
58750	59250	0.205858	58474	59124	yabP	-	not classify	hypothetical protein
58750	59250	0.205858	59121	59279	yabQ	-	not classify	hypothetical protein
3179500	3181000	0.205797	3178443	3179603	ygiC	-	not classify	predicted enzyme
3179500	3181000	0.205797	3179641	3180456	zupT	S	Function unknown	predicted dioxygenase
3179500	3181000	0.205797	3180572	3181345	ygiE	P	Inorganic ion transport and metabolism	zinc transporter ZupT
1919375	1920125	0.205417	1918247	1919686	yebU	S	Function unknown	predicted methyltransferase
1919375	1920125	0.205417	1919804	1920040	yebV	-	not classify	hypothetical protein
3479125	3480875	0.204861	3478629	3479183	yheR	R	General function prediction only	glutathione-regulated potassium-efflux system ancillary protein
3479125	3480875	0.204861	3479311	3481224	yheS	R	General function prediction only	fused predicted transporter subunits of ABC superfamily: ATP-binding components
3244125	3244875	0.204674	3243126	3244544	exuT	-	not classify	hexuronate transporter
3244125	3244875	0.204674	3244674	3245450	exuR	K	Transcription	DNA-binding transcriptional repressor
16125	17625	0.20441	15445	16557	insL-1	L	DNA replication, recombination and repair	IS186/IS421 transposase
16125	17625	0.20441	16751	16960	mokC	-	not classify	regulatory protein for HokC, overlaps CDS of hokC
16125	17625	0.20441	16751	16903	hokC	-	not classify	toxic membrane protein, small
16125	17625	0.20441	17489	18655	nhaA	-	not classify	pH-dependent sodium/proton antiporter
3652875	3653625	0.203941	3652706	3653236	yhiF	K	Transcription	predicted DNA-binding ranscriptional regulator
3652875	3653625	0.203941	3653278	3653925	yhiD	S	Function unknown	predicted Mg(2+) transport ATPase inner membrane protein
3001875	3003875	0.203718	3001511	3001990	xdhC	C	Energy production and conversion	xanthine dehydrogenase, Fe-S binding subunit
3001875	3003875	0.203718	3002030	3003808	ygeV	T	Signal transduction mechanism	predicted DNA-binding transcriptional regulator
3788500	3789500	0.201561	3788343	3789368	tdh	R	General function prediction only	L-threonine 3-dehydrogenase
3788500	3789500	0.201561	3789378	3790574	kbl	H	Coenzyme metabolism	2-amino-3-ketobutyrate coenzyme A ligase
1421625	1423875	0.201405	1421369	1421668	rzpR	-	not classify	Rac prophage; predicted defective peptidase
1421625	1423875	0.201405	1423645	1424004	ydaY	-	not classify	Rac prophage; predicted protein
4541375	4541875	0.199134	4541138	4541686	fimA	U	Intracellular trafficking, secretion,and vesicular transport	major type 1 subunit fimbrin (pilin)
4541375	4541875	0.199134	4541751	4542290	fimI	U	Intracellular trafficking, secretion,and vesicular transport	fimbrial protein involved in type 1 pilus biosynthesis
959750	960250	0.199067	959487	960251	ycaL	O	Posttranslational modification, protein turnover, chaperones	predicted peptidase with chaperone function
2118000	2123250	0.198813	2116704	2118182	wzxC	R	General function prediction only	colanic acid exporter
2118000	2123250	0.198813	2118184	2119578	wcaJ	M	Cell envelope biogenesis, outer membrane	predicted UDP-glucose lipid carrier transferase
2118000	2123250	0.198813	2119633	2121003	cpsG	G	Carbohydrate transport and metabolism	phosphomannomutase
2118000	2123250	0.198813	2121108	2122544	cpsB	G	Carbohydrate transport and metabolism	mannose-1-phosphate guanyltransferase
2118000	2123250	0.198813	2122547	2123770	wcaI	M	Cell envelope biogenesis, outer membrane	predicted glycosyl transferase
1024500	1026500	0.19846	1023694	1025748	helD	L	DNA replication, recombination and repair	DNA helicase IV
1024500	1026500	0.19846	1025780	1026238	mgsA	-	not classify	methylglyoxal synthase
1024500	1026500	0.19846	1026334	1026996	yccT	-	not classify	hypothetical protein
1135625	1136625	0.197226	1135497	1136594	flgI	N	Cell motility and secretion	flagellar P-ring protein precursor I
1135625	1136625	0.197226	1136594	1137535	flgJ	O	Posttranslational modification, protein turnover, chaperones	flagellar biosynthesis protein FlgJ
3331750	3332250	0.196994	3331732	3332703	ispB	H	Coenzyme metabolism	octaprenyl diphosphate synthase
533000	533750	0.196195	532235	533050	allR	K	Transcription	DNA-binding transcriptional repressor
533000	533750	0.196195	533140	534921	gcl	R	General function prediction only	glyoxylate carboligase
3122750	3124500	0.196096	3122258	3123481	glcF	C	Energy production and conversion	glycolate oxidase iron-sulfur subunit
3122750	3124500	0.196096	3123492	3124544	glcE	C	Energy production and conversion	glycolate oxidase FAD binding subunit
108125	109125	0.195854	107705	108217	yacA	-	not classify	SecA regulator SecM
108125	109125	0.195854	108279	110984	secA	U	Intracellular trafficking, secretion,and vesicular transport	translocase
585125	586125	0.19535	585370	586131	envY	-	not classify	DNA-binding transcriptional activator of porin biosynthesis
2763500	2764500	0.195329	2763940	2765013	yfjN	-	not classify	CP4-57 prophage; RNase LS
2118625	2122125	0.195306	2118184	2119578	wcaJ	M	Cell envelope biogenesis, outer membrane	predicted UDP-glucose lipid carrier transferase
2118625	2122125	0.195306	2119633	2121003	cpsG	G	Carbohydrate transport and metabolism	phosphomannomutase
2118625	2122125	0.195306	2121108	2122544	cpsB	G	Carbohydrate transport and metabolism	mannose-1-phosphate guanyltransferase
2832000	2832750	0.194932	2831934	2833067	ygbD	R	General function prediction only	nitric oxide reductase
1554750	1555250	0.194506	1554649	1555080	osmC	O	Posttranslational modification, protein turnover, chaperones	osmotically inducible, stress-inducible membrane protein
1554750	1555250	0.194506	1555136	1556062	ddpF	P	Inorganic ion transport and metabolism	D-ala-D-ala transporter subunit
3726500	3729250	0.194433	3725940	3727394	xylB	G	Carbohydrate transport and metabolism	xylulokinase
3726500	3729250	0.194433	3727466	3728788	xylA	G	Carbohydrate transport and metabolism	xylose isomerase
3726500	3729250	0.194433	3729154	3730146	xylF	G	Carbohydrate transport and metabolism	D-xylose transporter subunit
477000	477750	0.194285	476291	477841	ylaB	T	Signal transduction mechanism	conserved inner membrane protein
3762125	3762875	0.194181	3760206	3764339	rhsA	M	Cell envelope biogenesis, outer membrane	rhsA element core protein RshA
1409625	1411375	0.193633	1409037	1409972	ydaO	D	Cell division and chromosome partitioning	predicted C32 tRNA thiolase
1409625	1411375	0.193633	1410024	1411259	intR	L	DNA replication, recombination and repair	Rac prophage; integrase
1409625	1411375	0.193633	1411261	1411476	ydaQ	-	not classify	Rac prophage; conserved protein
4133250	4134000	0.192972	4131858	4134038	katG	P	Inorganic ion transport and metabolism	catalase/hydroperoxidase HPI(I)
3444000	3445250	0.192819	3443629	3444162	rplF	J	Translation, ribosomal structure and biogenesis	50S ribosomal protein L6
3444000	3445250	0.192819	3444175	3444567	rpsH	-	not classify	30S ribosomal protein S8
3444000	3445250	0.192819	3444601	3444906	rpsN	J	Translation, ribosomal structure and biogenesis	30S ribosomal protein S14
3444000	3445250	0.192819	3444921	3445460	rplE	J	Translation, ribosomal structure and biogenesis	50S ribosomal protein L5
3283500	3284250	0.192206	3282707	3283510	agaC	-	not classify	N-acetylgalactosamine-specific enzyme IIC component of PTS
3283500	3284250	0.192206	3283500	3284291	agaD	-	not classify	N-acetylgalactosamine-specific enzyme IID component of PTS
2949750	2950250	0.190539	2948657	2950483	recD	L	DNA replication, recombination and repair	exonuclease V (RecBCD complex), alpha chain
1919375	1920375	0.19037	1918247	1919686	yebU	S	Function unknown	predicted methyltransferase
1919375	1920375	0.19037	1919804	1920040	yebV	-	not classify	hypothetical protein
1919375	1920375	0.19037	1920145	1920336	yebW	-	not classify	hypothetical protein
1919375	1920375	0.19037	1920337	1920993	pphA	T	Signal transduction mechanism	serine/threonine-specific protein phosphatase 1
1170375	1171875	0.188802	1169741	1173187	mfd	K	Transcription	transcription-repair coupling factor
1007625	1009125	0.188148	1007067	1009175	ycbY	R	General function prediction only	predicted methyltransferase
1151500	1152500	0.188119	1151162	1152403	fabF	Q	Secondary metabolites biosynthesis, transport and catabolism	3-oxoacyl-(acyl carrier protein) synthase
3598750	3600250	0.187325	3597952	3598806	rpoH	K	Transcription	RNA polymerase sigma factor
3598750	3600250	0.187325	3599051	3600109	ftsX	D	Cell division and chromosome partitioning	predicted transporter subunit: membrane component of ABC superfamily
3598750	3600250	0.187325	3600102	3600770	ftsE	D	Cell division and chromosome partitioning	predicted transporter subunit: ATP-binding component of ABC superfamily
2685000	2686250	0.187191	2683857	2685047	hmp	C	Energy production and conversion	fused nitric oxide dioxygenase/dihydropteridine reductase 2
2685000	2686250	0.187191	2685092	2685430	glnB	E	Amino acid transport and metabolism	regulatory protein P-II for glutamine synthetase
2685000	2686250	0.187191	2685491	2686825	yfhA	T	Signal transduction mechanism	predicted DNA-binding response regulator in two-component system
2886000	2887500	0.187036	2885600	2886334	cysH	H	Coenzyme metabolism	phosphoadenosine phosphosulfate reductase
2886000	2887500	0.187036	2886409	2888121	cysI	P	Inorganic ion transport and metabolism	sulfite reductase, beta subunit, NAD(P)-binding, heme-binding
2406875	2407375	0.186356	2406884	2407483	yfbR	R	General function prediction only	hypothetical protein
2338000	2338500	0.185516	2337589	2338311	ubiG	H	Coenzyme metabolism	3-demethylubiquinone-9 3-methyltransferase
2338000	2338500	0.185516	2338439	2342191	yfaL	U	Intracellular trafficking, secretion,and vesicular transport	adhesin
866875	867375	0.185045	866776	868614	yliA	R	General function prediction only	fused predicted peptide transport subunits of ABC superfamily: ATP-binding components
472375	473625	0.184804	472190	473476	amtB	-	not classify	ammonium transporter
472375	473625	0.184804	473525	474385	tesB	I	Lipid metabolism	acyl-CoA thioesterase II
646500	647250	0.184699	645854	646732	citG	H	Coenzyme metabolism	triphosphoribosyl-dephospho-CoA transferase
646500	647250	0.184699	646707	647258	citX	I	Lipid metabolism	2'-(5'-triphosphoribosyl)-3'-dephospho-CoA:apo-citrate lyase
1301875	1305625	0.184207	1301858	1302766	oppC	P	Inorganic ion transport and metabolism	oligopeptide transporter subunit
1301875	1305625	0.184207	1302778	1303791	oppD	P	Inorganic ion transport and metabolism	oligopeptide transporter ATP-binding component
1301875	1305625	0.184207	1303788	1304792	oppF	E	Amino acid transport and metabolism	oligopeptide transporter subunit
1301875	1305625	0.184207	1304845	1305174	yciU	-	not classify	dsDNA-mimic protein
1301875	1305625	0.184207	1305209	1306669	cls	I	Lipid metabolism	cardiolipin synthetase
1677125	1680375	0.184073	1676451	1677395	ydgH	-	not classify	hypothetical protein
1677125	1680375	0.184073	1677581	1678963	ydgI	E	Amino acid transport and metabolism	predicted arginine/ornithine antiporter transporter
1677125	1680375	0.184073	1679000	1679722	ydgB	R	General function prediction only	short chain dehydrogenase
1677125	1680375	0.184073	1679719	1680054	ydgC	-	not classify	conserved inner membrane protein associated with alginate biosynthesis
1677125	1680375	0.184073	1680174	1680902	rstA	K	Transcription	DNA-binding response regulator in two-component regulatory system with RstB
181625	185625	0.184061	180884	182308	degP	O	Posttranslational modification, protein turnover, chaperones	serine endoprotease (protease Do), membrane-associated
181625	185625	0.184061	182463	183620	cdaR	T	Signal transduction mechanism	DNA-binding transcriptional activator
181625	185625	0.184061	183709	184095	yaeH	-	not classify	hypothetical protein
181625	185625	0.184061	184257	185069	yaeI	R	General function prediction only	predicted phosphatase
181625	185625	0.184061	185123	185947	dapD	E	Amino acid transport and metabolism	2,3,4,5-tetrahydropyridine-2-carboxylate N-succinyltransferase
3843250	3845000	0.183998	3841987	3843753	ade	F	Nucleotide transport and metabolism	cryptic adenine deaminase
3843250	3845000	0.183998	3843799	3845190	uhpT	G	Carbohydrate transport and metabolism	sugar phosphate antiporter
4116250	4117250	0.183994	4116868	4117353	menG	-	not classify	ribonuclease activity regulator protein RraA
454500	455500	0.182358	454357	455655	tig	O	Posttranslational modification, protein turnover, chaperones	trigger factor
3146250	3147000	0.182345	3145919	3146959	yghZ	C	Energy production and conversion	aldo-keto reductase
3146250	3147000	0.182345	3146999	3147493	yqhA	S	Function unknown	hypothetical protein
1136000	1136500	0.182167	1135497	1136594	flgI	N	Cell motility and secretion	flagellar P-ring protein precursor I
842500	843000	0.182102	842478	844703	ybiO	M	Cell envelope biogenesis, outer membrane	predicted mechanosensitive channel
2451875	2452875	0.180986	2451287	2453023	yfcU	U	Intracellular trafficking, secretion,and vesicular transport	predicted export usher protein
2637250	2637750	0.179496	2636685	2637305	yfgM	S	Function unknown	hypothetical protein
2637250	2637750	0.179496	2637323	2638597	hisS	J	Translation, ribosomal structure and biogenesis	histidyl-tRNA synthetase
886875	887375	0.178918	886646	887182	ybjK	S	Function unknown	predicted DNA-binding transcriptional regulator
886875	887375	0.178918	887357	889042	ybjL	R	General function prediction only	hypothetical protein
373000	373500	0.178547	372145	373095	mhpF	Q	Secondary metabolites biosynthesis, transport and catabolism	acetaldehyde dehydrogenase
373000	373500	0.178547	373092	374105	mhpE	E	Amino acid transport and metabolism	4-hydroxy-2-ketovalerate aldolase
2138375	2139625	0.178053	2137783	2139636	asmA	M	Cell envelope biogenesis, outer membrane	predicted assembly protein
4628625	4629875	0.178042	4628756	4630693	slt	M	Cell envelope biogenesis, outer membrane	lytic murein transglycosylase, soluble
3156875	3158625	0.176873	3156649	3156906	yqhH	-	not classify	predicted outer membrane lipoprotein
3156875	3158625	0.176873	3156949	3159168	ygiQ	C	Energy production and conversion	hypothetical protein
1578125	1581375	0.175612	1577657	1578814	ydeM	R	General function prediction only	hypothetical protein
1578125	1581375	0.175612	1578866	1580548	ydeN	P	Inorganic ion transport and metabolism	hypothetical protein
1578125	1581375	0.175612	1580950	1581711	ydeO	-	not classify	predicted DNA-binding transcriptional acfivator
2260750	2263000	0.17427	2260387	2261517	fruB	G	Carbohydrate transport and metabolism	fused fructose-specific PTS enzymes: IIA component/HPr component
2260750	2263000	0.17427	2261885	2263066	setB	-	not classify	lactose/glucose efflux system
1186125	1186875	0.174259	1185067	1186293	pepT	E	Amino acid transport and metabolism	peptidase T
1186125	1186875	0.174259	1186342	1187463	ycfD	S	Function unknown	hypothetical protein
4268625	4269625	0.173895	4268261	4268677	yjbQ	-	not classify	hypothetical protein
4268625	4269625	0.173895	4268681	4269037	yjbR	S	Function unknown	hypothetical protein
4268625	4269625	0.173895	4269072	4271894	uvrA	L	DNA replication, recombination and repair	excinuclease ABC subunit A
4616125	4616875	0.173669	4615346	4616125	deoC	F	Nucleotide transport and metabolism	deoxyribose-phosphate aldolase
4616125	4616875	0.173669	4616252	4617574	deoA	F	Nucleotide transport and metabolism	thymidine phosphorylase
3888250	3889000	0.173461	3888259	3889506	tnaB	E	Amino acid transport and metabolism	tryptophan transporter of low affinity
3982125	3982625	0.173261	3980981	3982216	aslB	R	General function prediction only	predicted regulator of arylsulfatase activity
3982125	3982625	0.173261	3982375	3984030	aslA	P	Inorganic ion transport and metabolism	acrylsulfatase-like enzyme
2207250	2208250	0.172974	2207122	2208966	yehQ	-	not classify	hypothetical protein
1778625	1779375	0.171652	1778425	1779363	ydiR	C	Energy production and conversion	predicted electron transfer flavoprotein, FAD-binding
1139375	1140125	0.171414	1139256	1140209	flgL	N	Cell motility and secretion	flagellar hook-associated protein L
161500	162000	0.170101	161501	162031	ligT	J	Translation, ribosomal structure and biogenesis	2'-5' RNA ligase
2377750	2378750	0.169472	2377370	2378665	menF	Q	Secondary metabolites biosynthesis, transport and catabolism	menaquinone-specific isochorismate synthase
2377750	2378750	0.169472	2378744	2379049	elaB	S	Function unknown	hypothetical protein
1750250	1752000	0.168178	1749752	1751854	ydhV	C	Energy production and conversion	predicted oxidoreductase
1750250	1752000	0.168178	1751875	1752501	ydhY	C	Energy production and conversion	predicted 4Fe-4S ferridoxin-type protein
4133000	4134000	0.167979	4131858	4134038	katG	P	Inorganic ion transport and metabolism	catalase/hydroperoxidase HPI(I)
1250625	1252125	0.16773	1250289	1252208	dhaR	K	Transcription	predicted DNA-binding transcriptional regulator, dihydroxyacetone
2712375	2712875	0.167654	2712461	2713342	yfiE	K	Transcription	predicted DNA-binding transcriptional regulator
1227125	1227625	0.166647	1226904	1227230	ycgL	-	not classify	hypothetical protein
1227125	1227625	0.166647	1227302	1227961	ycgM	Q	Secondary metabolites biosynthesis, transport and catabolism	predicted isomerase/hydrolase
4063500	4065250	0.166459	4062386	4063789	yihO	G	Carbohydrate transport and metabolism	predited transporter
4063500	4065250	0.166459	4063832	4065238	yihP	G	Carbohydrate transport and metabolism	predicted transporter
957875	958625	0.166141	956876	957964	serC	E	Amino acid transport and metabolism	phosphoserine aminotransferase
957875	958625	0.166141	958035	959318	aroA	E	Amino acid transport and metabolism	3-phosphoshikimate 1-carboxyvinyltransferase
2338000	2339750	0.165327	2337589	2338311	ubiG	H	Coenzyme metabolism	3-demethylubiquinone-9 3-methyltransferase
2338000	2339750	0.165327	2338439	2342191	yfaL	U	Intracellular trafficking, secretion,and vesicular transport	adhesin
2022500	2023750	0.164407	2021992	2022615	rcsA	K	Transcription	DNA-binding transcriptional activator, co-regulator with RcsB
2022500	2023750	0.164407	2022659	2022847	dsrB	-	not classify	hypothetical protein
2022500	2023750	0.164407	2023010	2023237	yodD	-	not classify	hypothetical protein
2022500	2023750	0.164407	2023535	2024350	yedP	R	General function prediction only	hypothetical protein
516500	518000	0.164363	515807	516586	ybbM	R	General function prediction only	predicted inner membrane protein
516500	518000	0.164363	516649	517503	ybbN	O	Posttranslational modification, protein turnover, chaperones	predicted thioredoxin domain-containing protein
516500	518000	0.164363	517564	518373	ybbO	R	General function prediction only	short chain dehydrogenase
4235250	4240500	0.163896	4234920	4235657	yjbG	-	not classify	hypothetical protein
4235250	4240500	0.163896	4235657	4237753	yjbH	-	not classify	predicted porin
4235250	4240500	0.163896	4238348	4238758	yjbA	-	not classify	phosphate-starvation-inducible protein PsiE
4235250	4240500	0.163896	4238802	4240277	xylE	-	not classify	D-xylose transporter
3174750	3175500	0.16383	3174028	3174855	cpdA	R	General function prediction only	cyclic 3',5'-adenosine monophosphate phosphodiesterase
3174750	3175500	0.16383	3174880	3175302	yqiB	-	not classify	predicted dehydrogenase
3174750	3175500	0.16383	3175303	3175932	nudF	R	General function prediction only	ADP-ribose pyrophosphatase
215750	216500	0.163276	215269	215979	nlpE	P	Inorganic ion transport and metabolism	lipoprotein involved with copper homeostasis and adhesion
215750	216500	0.163276	216179	217003	yaeF	M	Cell envelope biogenesis, outer membrane	predicted lipoprotein
2355750	2356250	0.162844	2354926	2355825	yfaD	S	Function unknown	hypothetical protein
2355750	2356250	0.162844	2356064	2356867	yfaU	G	Carbohydrate transport and metabolism	predicted 2,4-dihydroxyhept-2-ene-1,7-dioic acid aldolase
3218375	3220625	0.162411	3217489	3218895	ygjG	E	Amino acid transport and metabolism	putrescine:2-oxoglutaric acid aminotransferase, PLP-dependent
3218375	3220625	0.162411	3218937	3219269	ygjH	R	General function prediction only	hypothetical protein
3218375	3220625	0.162411	3219488	3220471	ebgR	K	Transcription	DNA-binding transcriptional repressor
2395000	2398750	0.162382	2394487	2395464	nuoH	C	Energy production and conversion	NADH dehydrogenase subunit H
2395000	2398750	0.162382	2395461	2398193	nuoG	C	Energy production and conversion	NADH dehydrogenase subunit G
2395000	2398750	0.162382	2398240	2399577	nuoF	C	Energy production and conversion	NADH:ubiquinone oxidoreductase, chain F
496125	496625	0.162104	494344	496218	htpG	O	Posttranslational modification, protein turnover, chaperones	heat shock protein 90
496125	496625	0.162104	496399	497043	adk	F	Nucleotide transport and metabolism	adenylate kinase
334750	335500	0.161838	334504	335109	yahD	R	General function prediction only	predicted transcriptional regulator with ankyrin domain
334750	335500	0.161838	335149	336012	yahE	-	not classify	hypothetical protein
3232375	3233625	0.161554	3232163	3232477	ygjN	S	Function unknown	hypothetical protein
3232375	3233625	0.161554	3232761	3233897	ygjO	J	Translation, ribosomal structure and biogenesis	predicted methyltransferase small domain
209375	210375	0.160352	208621	209580	accA	I	Lipid metabolism	acetyl-CoA carboxylase subunit alpha
209375	210375	0.160352	209679	211820	ldcC	E	Amino acid transport and metabolism	lysine decarboxylase 2, constitutive
4018000	4019000	0.160218	4017647	4018252	yigP	-	not classify	hypothetical protein
4018000	4019000	0.160218	4018249	4019889	ubiB	R	General function prediction only	putative ubiquinone biosynthesis protein UbiB
3972125	3972875	0.159841	3971631	3972512	rffH	M	Cell envelope biogenesis, outer membrane	glucose-1-phosphate thymidylyltransferase
3972125	3972875	0.159841	3972619	3973164	rffC	-	not classify	TDP-fucosamine acetyltransferase
505625	507125	0.159076	504138	505790	ushA	F	Nucleotide transport and metabolism	UDP-sugar hydrolase
505625	507125	0.159076	505827	506306	ybaK	S	Function unknown	hypothetical protein
505625	507125	0.159076	506510	507304	ybaP	S	Function unknown	hypothetical protein
1205250	1207000	0.157963	1204954	1205427	ymfO	S	Function unknown	e14 prophage; conserved protein
1205250	1207000	0.157963	1205483	1206145	ymfP	S	Function unknown	e14 prophage; conserved protein
1205250	1207000	0.157963	1206136	1206720	ymfQ	S	Function unknown	e14 prophage; conserved protein
1205250	1207000	0.157963	1206724	1207353	ycfK	-	not classify	e14 prophage; predicted protein
175250	176250	0.157538	175107	176528	yadQ	P	Inorganic ion transport and metabolism	chloride channel protein
1066375	1066875	0.15724	1066335	1066931	wrbA	R	General function prediction only	TrpR binding protein WrbA
957875	958375	0.157004	956876	957964	serC	E	Amino acid transport and metabolism	phosphoserine aminotransferase
957875	958375	0.157004	958035	959318	aroA	E	Amino acid transport and metabolism	3-phosphoshikimate 1-carboxyvinyltransferase
1885000	1887750	0.156338	1884888	1886015	rnd	J	Translation, ribosomal structure and biogenesis	ribonuclease D
1885000	1887750	0.156338	1886085	1887770	fadD	Q	Secondary metabolites biosynthesis, transport and catabolism	acyl-CoA synthase
4001000	4002250	0.155287	4000836	4001216	yigG	-	not classify	predicted inner membrane protein
4001000	4002250	0.155287	4001311	4002201	rarD	R	General function prediction only	predicted chloramphenical resistance permease
3973750	3974250	0.154095	3973169	3974299	rffA	M	Cell envelope biogenesis, outer membrane	TDP-4-oxo-6-deoxy-D-glucose transaminase
567875	568625	0.153983	568125	569651	ybcK	L	DNA replication, recombination and repair	DLP12 prophage; predicted recombinase
1655875	1656375	0.153963	1655589	1655894	ynfD	-	not classify	hypothetical protein
1655875	1656375	0.153963	1656093	1658519	ynfE	C	Energy production and conversion	oxidoreductase subunit
2523875	2524625	0.153418	2523149	2523913	yfeN	-	not classify	conserved outer membrane protein
2523875	2524625	0.153418	2523952	2524878	yfeR	K	Transcription	predicted DNA-binding transcriptional regulator
4161375	4161875	0.150955	4161662	4163506	btuB	H	Coenzyme metabolism	vitamin B12/cobalamin outer membrane transporter
3494750	3495250	0.149952	3494573	3494899	nirD	R	General function prediction only	nitrite reductase small subunit
3494750	3495250	0.149952	3495025	3495831	nirC	P	Inorganic ion transport and metabolism	nitrite transporter
4000750	4003250	0.149869	4000442	4000822	yigF	-	not classify	conserved inner membrane protein
4000750	4003250	0.149869	4000836	4001216	yigG	-	not classify	predicted inner membrane protein
4000750	4003250	0.149869	4001311	4002201	rarD	R	General function prediction only	predicted chloramphenical resistance permease
4000750	4003250	0.149869	4002253	4002720	yigI	Q	Secondary metabolites biosynthesis, transport and catabolism	hypothetical protein
4000750	4003250	0.149869	4002885	4003754	pldA	-	not classify	outer membrane phospholipase A
4631250	4631750	0.149606	4631256	4631768	yjjX	-	not classify	NTPase
529875	530375	0.149305	529356	530450	ybbB	R	General function prediction only	tRNA 2-selenouridine synthase, selenophosphate-dependent
1627625	1628625	0.149285	1627477	1628937	ydfI	-	not classify	predicted mannonate dehydrogenase
997625	998375	0.14926	997091	997630	ycbQ	U	Intracellular trafficking, secretion,and vesicular transport	predicted fimbrial-like adhesin protein
997625	998375	0.14926	997713	998414	ycbR	U	Intracellular trafficking, secretion,and vesicular transport	predicted periplasmic pilin chaperone
829500	830000	0.1491	829195	829866	ybiH	-	not classify	predicted DNA-binding transcriptional regulator
1877125	1877625	0.148829	1877031	1877279	yeaQ	S	Function unknown	conserved inner membrane protein
1877125	1877625	0.148829	1877427	1877609	yoaG	-	not classify	hypothetical protein
1877125	1877625	0.148829	1877613	1877972	yeaR	P	Inorganic ion transport and metabolism	hypothetical protein
2679375	2682625	0.148512	2677486	2680767	yphG	-	not classify	hypothetical protein
2679375	2682625	0.148512	2680885	2682078	yphH	G	Carbohydrate transport and metabolism	predicted DNA-binding transcriptional regulator
2679375	2682625	0.148512	2682276	2683529	glyA	E	Amino acid transport and metabolism	serine hydroxymethyltransferase
363375	365875	0.148099	362455	365529	lacZ	G	Carbohydrate transport and metabolism	beta-D-galactosidase
363375	365875	0.148099	365652	366734	lacI	K	Transcription	lac repressor
1558500	1559500	0.148024	1557931	1558953	ddpB	P	Inorganic ion transport and metabolism	D-ala-D-ala transporter subunit
1558500	1559500	0.148024	1558955	1560505	ddpA	E	Amino acid transport and metabolism	D-ala-D-a la transporter subunit
1347500	1348500	0.147782	1347004	1348131	yciW	S	Function unknown	predicted oxidoreductase
1347500	1348500	0.147782	1348275	1349063	fabI	I	Lipid metabolism	enoyl-(acyl carrier protein) reductase
2679750	2680500	0.147305	2677486	2680767	yphG	-	not classify	hypothetical protein
2514250	2516250	0.147115	2513665	2515854	yfeA	-	not classify	predicted diguanylate cyclase
3204375	3204875	0.146504	3204485	3205396	ttdA	-	not classify	tartrate dehydratase
464000	465750	0.146288	463626	464024	ybaW	R	General function prediction only	hypothetical protein
464000	465750	0.146288	464076	464771	ybaX	R	General function prediction only	predicted aluminum resistance protein
464000	465750	0.146288	464836	466536	ybaE	R	General function prediction only	predicted transporter subunit: periplasmic-binding component of ABC superfamily
4400500	4401750	0.146091	4400061	4401320	hflK	O	Posttranslational modification, protein turnover, chaperones	modulator for HflB protease specific for phage lambda cII repressor
4400500	4401750	0.146091	4401323	4402327	hflC	O	Posttranslational modification, protein turnover, chaperones	modulator for HflB protease specific for phage lambda cII repressor
3777500	3779250	0.14599	3777077	3777853	lldR	K	Transcription	DNA-binding transcriptional repressor
3777500	3779250	0.14599	3777850	3779040	lldD	C	Energy production and conversion	L-lactate dehydrogenase, FMN-linked
3777500	3779250	0.14599	3779238	3779711	yibK	J	Translation, ribosomal structure and biogenesis	predicted rRNA methylase
1553875	1555125	0.14586	1553850	1553987	sra	-	not classify	30S ribosomal subunit protein S22
1553875	1555125	0.14586	1554089	1554304	bdm	-	not classify	biofilm-dependent modulation protein
1553875	1555125	0.14586	1554649	1555080	osmC	O	Posttranslational modification, protein turnover, chaperones	osmotically inducible, stress-inducible membrane protein
2141500	2142500	0.145346	2141290	2144607	yegE	T	Signal transduction mechanism	predicted diguanylate cyclase, GGDEF domain signalling protein
1701000	1702250	0.145303	1700257	1701258	add	F	Nucleotide transport and metabolism	adenosine deaminase
1701000	1702250	0.145303	1701292	1702332	ydgJ	R	General function prediction only	predicted oxidoreductase
886750	887500	0.144084	886646	887182	ybjK	S	Function unknown	predicted DNA-binding transcriptional regulator
886750	887500	0.144084	887357	889042	ybjL	R	General function prediction only	hypothetical protein
2732375	2732875	0.14374	2732325	2733056	yfiH	S	Function unknown	hypothetical protein
2266500	2270750	0.143371	2265851	2266837	yeiR	R	General function prediction only	predicted enzyme
2266500	2270750	0.143371	2266876	2267589	yeiU	I	Lipid metabolism	undecaprenyl pyrophosphate phosphatase
2266500	2270750	0.143371	2268001	2268567	spr	M	Cell envelope biogenesis, outer membrane	predicted peptidase, outer membrane lipoprotein
2266500	2270750	0.143371	2268748	2270304	rtn	-	not classify	hypothetical protein
2266500	2270750	0.143371	2270386	2272200	yejA	E	Amino acid transport and metabolism	predicted oligopeptide transporter subunit
1949000	1949500	0.143069	1948856	1949422	yecD	Q	Secondary metabolites biosynthesis, transport and catabolism	predicted hydrolase
1949000	1949500	0.143069	1949419	1950237	yecE	-	not classify	hypothetical protein
887750	889500	0.142544	887357	889042	ybjL	R	General function prediction only	hypothetical protein
887750	889500	0.142544	889312	889689	ybjM	-	not classify	predicted inner membrane protein
2784500	2785250	0.142406	2784419	2784751	ygaQ	-	not classify	hypothetical protein
2784500	2785250	0.142406	2784770	2785456	ygaR	-	not classify	hypothetical protein
2137875	2139875	0.141945	2137783	2139636	asmA	M	Cell envelope biogenesis, outer membrane	predicted assembly protein
2137875	2139875	0.141945	2139658	2140239	dcd	F	Nucleotide transport and metabolism	deoxycytidine triphosphate deaminase
3894875	3895375	0.14156	3894797	3895462	yieH	R	General function prediction only	predicted hydrolase
3965375	3965875	0.141389	3964440	3965699	rho	K	Transcription	transcription termination factor Rho
4216000	4217000	0.141118	4215132	4216436	aceA	C	Energy production and conversion	isocitrate lyase
4216000	4217000	0.141118	4216619	4218355	aceK	-	not classify	bifunctional isocitrate dehydrogenase kinase/phosphatase protein
2942875	2948875	0.140894	2942564	2943007	ygdK	R	General function prediction only	predicted Fe-S metabolism protein
2942875	2948875	0.140894	2943058	2943864	ygdL	H	Coenzyme metabolism	hypothetical protein
2942875	2948875	0.140894	2944103	2945200	mltA	M	Cell envelope biogenesis, outer membrane	membrane-bound lytic murein transglycosylase A
2942875	2948875	0.140894	2945779	2947032	amiC	M	Cell envelope biogenesis, outer membrane	N-acetylmuramoyl-L-alanine amidase
2942875	2948875	0.140894	2947264	2948595	argA	E	Amino acid transport and metabolism	N-acetylglutamate synthase
2942875	2948875	0.140894	2948657	2950483	recD	L	DNA replication, recombination and repair	exonuclease V (RecBCD complex), alpha chain
483000	485000	0.140787	480478	483627	acrB	V	Defense mechanisms	multidrug efflux system protein
483000	485000	0.140787	483650	484843	acrA	M	Cell envelope biogenesis, outer membrane	multidrug efflux system
483000	485000	0.140787	484985	485632	acrR	K	Transcription	DNA-binding transcriptional repressor
3999250	3999750	0.140672	3999449	4000399	corA	P	Inorganic ion transport and metabolism	magnesium/nickel/cobalt transporter
3218500	3219250	0.140643	3217489	3218895	ygjG	E	Amino acid transport and metabolism	putrescine:2-oxoglutaric acid aminotransferase, PLP-dependent
3218500	3219250	0.140643	3218937	3219269	ygjH	R	General function prediction only	hypothetical protein
646625	647125	0.139742	645854	646732	citG	H	Coenzyme metabolism	triphosphoribosyl-dephospho-CoA transferase
646625	647125	0.139742	646707	647258	citX	I	Lipid metabolism	2'-(5'-triphosphoribosyl)-3'-dephospho-CoA:apo-citrate lyase
186625	189125	0.138961	185978	188650	glnD	O	Posttranslational modification, protein turnover, chaperones	PII uridylyl-transferase
186625	189125	0.138961	188712	189506	map	J	Translation, ribosomal structure and biogenesis	methionine aminopeptidase
2957625	2959625	0.138758	2957082	2960450	recC	L	DNA replication, recombination and repair	exonuclease V (RecBCD complex), gamma chain
3393875	3396375	0.13865	3390480	3394280	yhdP	S	Function unknown	conserved membrane protein, predicted transporter
3393875	3396375	0.13865	3394348	3395817	rng	J	Translation, ribosomal structure and biogenesis	ribonuclease G
3393875	3396375	0.13865	3395807	3396400	maf	D	Cell division and chromosome partitioning	Maf-like protein
1727750	1729000	0.138411	1727111	1731727	lhr	R	General function prediction only	predicted ATP-dependent helicase
3977125	3978375	0.138132	3976624	3977976	wecF	-	not classify	putative enterobacterial common antigen polymerase
3977125	3978375	0.138132	3977979	3978719	wecG	M	Cell envelope biogenesis, outer membrane	putative UDP-N-acetyl-D-mannosaminuronic acid transferase
533625	534125	0.137873	533140	534921	gcl	R	General function prediction only	glyoxylate carboligase
4146500	4148000	0.137785	4146555	4148288	yijP	R	General function prediction only	conserved inner membrane protein
2757125	2757625	0.137655	2757007	2758416	yfjI	-	not classify	CP4-57 prophage; predicted protein
4626500	4630750	0.137609	4625338	4626570	nadR	H	Coenzyme metabolism	nicotinamide-nucleotide adenylyltransferase
4626500	4630750	0.137609	4626878	4628545	yjjK	R	General function prediction only	fused predicted transporter subunits of ABC superfamily: ATP-binding components
4626500	4630750	0.137609	4628756	4630693	slt	M	Cell envelope biogenesis, outer membrane	lytic murein transglycosylase, soluble
1713000	1715250	0.136885	1712401	1713006	gst	O	Posttranslational modification, protein turnover, chaperones	glutathionine S-transferase
1713000	1715250	0.136885	1713050	1713913	pdxY	H	Coenzyme metabolism	pyridoxine kinase
1713000	1715250	0.136885	1713972	1715246	tyrS	J	Translation, ribosomal structure and biogenesis	tyrosyl-tRNA synthetase
2679625	2681125	0.136789	2677486	2680767	yphG	-	not classify	hypothetical protein
2679625	2681125	0.136789	2680885	2682078	yphH	G	Carbohydrate transport and metabolism	predicted DNA-binding transcriptional regulator
3728625	3729375	0.136753	3727466	3728788	xylA	G	Carbohydrate transport and metabolism	xylose isomerase
3728625	3729375	0.136753	3729154	3730146	xylF	G	Carbohydrate transport and metabolism	D-xylose transporter subunit
4112750	4115250	0.136742	4112592	4113602	glpX	-	not classify	fructose 1,6-bisphosphatase II
4112750	4115250	0.136742	4113737	4115245	glpK	C	Energy production and conversion	glycerol kinase
4080875	4084375	0.136525	4080795	4083845	fdoG	C	Energy production and conversion	formate dehydrogenase-O, large subunit
4080875	4084375	0.136525	4084039	4084872	fdhD	-	not classify	formate dehydrogenase accessory protein
4457750	4458500	0.135047	4457576	4457878	cybC	-	not classify	cytochrome b562, truncated (pseudogene)
4457750	4458500	0.135047	4457923	4458387	nrdG	O	Posttranslational modification, protein turnover, chaperones	anaerobic ribonucleotide reductase activating protein
3591250	3592500	0.135021	3590747	3591460	livF	E	Amino acid transport and metabolism	leucine/isoleucine/valine transporter subunit
3591250	3592500	0.135021	3591462	3592229	livG	E	Amino acid transport and metabolism	leucine/isoleucine/valine transporter subunit
3591250	3592500	0.135021	3592226	3593503	livM	E	Amino acid transport and metabolism	leucine/isoleucine/valine transporter subunit
2571000	2571500	0.134852	2570511	2571527	eutI	C	Energy production and conversion	predicted phosphotransacetylase subunit
259000	260000	0.134454	258269	259324	phoE	M	Cell envelope biogenesis, outer membrane	outer membrane phosphoporin protein E
259000	260000	0.134454	259612	260715	proB	E	Amino acid transport and metabolism	gamma-glutamyl kinase
2371625	2372875	0.134331	2371670	2373025	menE	Q	Secondary metabolites biosynthesis, transport and catabolism	O-succinylbenzoic acid--CoA ligase
2957500	2960000	0.134226	2957082	2960450	recC	L	DNA replication, recombination and repair	exonuclease V (RecBCD complex), gamma chain
4021625	4022125	0.133831	4021577	4022359	tatD	L	DNA replication, recombination and repair	DNase, magnesium-dependent
2451875	2452625	0.133766	2451287	2453023	yfcU	U	Intracellular trafficking, secretion,and vesicular transport	predicted export usher protein
8125	8625	0.133633	8238	9191	talB	-	not classify	transaldolase B
2207125	2208375	0.133602	2205989	2207125	yehP	-	not classify	hypothetical protein
2207125	2208375	0.133602	2207122	2208966	yehQ	-	not classify	hypothetical protein
2444875	2446625	0.13344	2444410	2445495	aroC	-	not classify	chorismate synthase
2444875	2446625	0.13344	2445530	2446462	prmB	J	Translation, ribosomal structure and biogenesis	N5-glutamine methyltransferase
3383625	3384375	0.133404	3383560	3383823	yhcN	-	not classify	hypothetical protein
3383625	3384375	0.133404	3383879	3384151	yhcO	K	Transcription	predicted barnase inhibitor
3383625	3384375	0.133404	3384243	3386210	aaeB	S	Function unknown	p-hydroxybenzoic acid efflux system component
1578250	1580750	0.133384	1577657	1578814	ydeM	R	General function prediction only	hypothetical protein
1578250	1580750	0.133384	1578866	1580548	ydeN	P	Inorganic ion transport and metabolism	hypothetical protein
3997750	4000000	0.133234	3996006	3998168	uvrD	L	DNA replication, recombination and repair	DNA-dependent ATPase I and helicase II
3997750	4000000	0.133234	3998315	3999079	yigE	S	Function unknown	hypothetical protein
3997750	4000000	0.133234	3999449	4000399	corA	P	Inorganic ion transport and metabolism	magnesium/nickel/cobalt transporter
2938375	2939625	0.133089	2938165	2939265	ygdE	R	General function prediction only	predicted methyltransferase
2938375	2939625	0.133089	2939258	2939653	ygdD	S	Function unknown	conserved inner membrane protein
1578250	1581250	0.13258	1577657	1578814	ydeM	R	General function prediction only	hypothetical protein
1578250	1581250	0.13258	1578866	1580548	ydeN	P	Inorganic ion transport and metabolism	hypothetical protein
1578250	1581250	0.13258	1580950	1581711	ydeO	-	not classify	predicted DNA-binding transcriptional acfivator
3018750	3019500	0.132487	3018562	3019341	ygfM	-	not classify	predicted oxidoreductase
3018750	3019500	0.132487	3019338	3022208	xdhD	C	Energy production and conversion	fused predicted xanthine/hypoxanthine oxidase: molybdopterin-binding subunit/Fe-S binding subunit
2233250	2235250	0.132346	2232055	2233293	yeiT	R	General function prediction only	predicted oxidoreductase
2233250	2235250	0.132346	2233287	2234522	yeiA	F	Nucleotide transport and metabolism	dihydropyrimidine dehydrogenase
2233250	2235250	0.132346	2234765	2235775	mglC	G	Carbohydrate transport and metabolism	beta-methylgalactoside transporter inner membrane component
2242250	2242750	0.131428	2241932	2242768	yeiG	R	General function prediction only	predicted esterase
3025125	3026125	0.131351	3025143	3026510	ygfQ	R	General function prediction only	predicted transporter
209375	219375	0.131097	208621	209580	accA	I	Lipid metabolism	acetyl-CoA carboxylase subunit alpha
209375	219375	0.131097	209679	211820	ldcC	E	Amino acid transport and metabolism	lysine decarboxylase 2, constitutive
209375	219375	0.131097	211877	212266	yaeR	E	Amino acid transport and metabolism	predicted lyase
209375	219375	0.131097	212331	213629	tilS	D	Cell division and chromosome partitioning	tRNA(Ile)-lysidine synthetase
209375	219375	0.131097	213678	213932	rof	-	not classify	modulator of Rho-dependent transcription termination
209375	219375	0.131097	213925	214125	yaeP	-	not classify	hypothetical protein
209375	219375	0.131097	214291	214836	yaeQ	-	not classify	hypothetical protein
209375	219375	0.131097	214833	215255	yaeJ	J	Translation, ribosomal structure and biogenesis	hypothetical protein
209375	219375	0.131097	215269	215979	nlpE	P	Inorganic ion transport and metabolism	lipoprotein involved with copper homeostasis and adhesion
209375	219375	0.131097	216179	217003	yaeF	M	Cell envelope biogenesis, outer membrane	predicted lipoprotein
209375	219375	0.131097	217057	218775	proS	J	Translation, ribosomal structure and biogenesis	prolyl-tRNA synthetase
209375	219375	0.131097	218887	219594	yaeB	S	Function unknown	hypothetical protein
1143875	1144625	0.131049	1143725	1144045	yceQ	-	not classify	hypothetical protein
1143875	1144625	0.131049	1144163	1145122	rluC	J	Translation, ribosomal structure and biogenesis	23S rRNA pseudouridylate synthase
1627625	1630875	0.130949	1627477	1628937	ydfI	-	not classify	predicted mannonate dehydrogenase
1627625	1630875	0.130949	1629026	1630309	ydfJ	-	not classify	predicted transporter
3095375	3096625	0.130944	3095289	3096425	yggW	H	Coenzyme metabolism	coproporphyrinogen III oxidase
3095375	3096625	0.130944	3096580	3097587	yggM	-	not classify	hypothetical protein
3488125	3489625	0.130846	3486982	3488202	argD	E	Amino acid transport and metabolism	bifunctional acetylornithine aminotransferase/ succinyldiaminopimelate aminotransferase
3488125	3489625	0.130846	3488288	3488851	pabA	H	Coenzyme metabolism	para-aminobenzoate synthase component II
3488125	3489625	0.130846	3488883	3489485	fic	D	Cell division and chromosome partitioning	stationary-phase protein, cell division
3488125	3489625	0.130846	3489475	3489642	yhfG	-	not classify	hypothetical protein
433500	435000	0.13038	432679	433782	ribD	H	Coenzyme metabolism	fused diaminohydroxyphosphoribosylaminopyrimidine deaminase and 5-amino-6-(5-phosphoribosylamino) uracil reductase
433500	435000	0.13038	433871	434341	ribH	-	not classify	riboflavin synthase subunit beta
433500	435000	0.13038	434361	434780	nusB	K	Transcription	transcription antitermination protein NusB
433500	435000	0.13038	434858	435835	thiL	H	Coenzyme metabolism	thiamine monophosphate kinase
3507875	3509125	0.129773	3507835	3508998	yhfX	E	Amino acid transport and metabolism	predicted amino acid racemase
3507875	3509125	0.129773	3509082	3509444	yhfY	-	not classify	hypothetical protein
4217875	4218375	0.129648	4216619	4218355	aceK	-	not classify	bifunctional isocitrate dehydrogenase kinase/phosphatase protein
4217875	4218375	0.129648	4218324	4220510	arpA	-	not classify	regulator of acetyl CoA synthetase
3005375	3006125	0.129563	3004284	3005474	ygeW	E	Amino acid transport and metabolism	hypothetical protein
3005375	3006125	0.129563	3005532	3006728	ygeX	E	Amino acid transport and metabolism	diaminopropionate ammonia-lyase
1117125	1119125	0.129541	1117124	1117699	yceI	-	not classify	hypothetical protein
1117125	1119125	0.129541	1117703	1118269	yceJ	C	Energy production and conversion	predicted cytochrome b561
1117125	1119125	0.129541	1118530	1118670	yceO	-	not classify	hypothetical protein
1117125	1119125	0.129541	1118691	1119809	solA	E	Amino acid transport and metabolism	N-methyltryptophan oxidase, FAD-binding
3652750	3654000	0.129477	3652706	3653236	yhiF	K	Transcription	predicted DNA-binding ranscriptional regulator
3652750	3654000	0.129477	3653278	3653925	yhiD	S	Function unknown	predicted Mg(2+) transport ATPase inner membrane protein
3652750	3654000	0.129477	3653989	3654315	hdeB	-	not classify	acid-resistance protein
3174750	3175250	0.12946	3174028	3174855	cpdA	R	General function prediction only	cyclic 3',5'-adenosine monophosphate phosphodiesterase
3174750	3175250	0.12946	3174880	3175302	yqiB	-	not classify	predicted dehydrogenase
436250	437000	0.129298	435813	436331	pgpA	I	Lipid metabolism	phosphatidylglycerophosphatase A
436250	437000	0.129298	436385	437359	yajO	C	Energy production and conversion	predicted oxidoreductase, NAD(P)-binding
505625	506125	0.129293	504138	505790	ushA	F	Nucleotide transport and metabolism	UDP-sugar hydrolase
505625	506125	0.129293	505827	506306	ybaK	S	Function unknown	hypothetical protein
4131125	4134125	0.129148	4130639	4131529	metF	E	Amino acid transport and metabolism	5,10-methylenetetrahydrofolate reductase
4131125	4134125	0.129148	4131858	4134038	katG	P	Inorganic ion transport and metabolism	catalase/hydroperoxidase HPI(I)
638500	639000	0.128801	638168	638731	ahpC	O	Posttranslational modification, protein turnover, chaperones	alkyl hydroperoxide reductase, C22 subunit
638500	639000	0.128801	638976	640541	ahpF	O	Posttranslational modification, protein turnover, chaperones	alkyl hydroperoxide reductase, F52a subunit, FAD/NAD(P)-binding
258500	260750	0.128404	258269	259324	phoE	M	Cell envelope biogenesis, outer membrane	outer membrane phosphoporin protein E
258500	260750	0.128404	259612	260715	proB	E	Amino acid transport and metabolism	gamma-glutamyl kinase
258500	260750	0.128404	260727	261980	proA	E	Amino acid transport and metabolism	gamma-glutamyl phosphate reductase
3544000	3544750	0.127729	3543646	3544221	gntY	O	Posttranslational modification, protein turnover, chaperones	predicted gluconate transport associated protein
3544000	3544750	0.127729	3544581	3545897	gntT	E	Amino acid transport and metabolism	gluconate transporter, high-affinity GNT I system
4417875	4418875	0.127529	4418003	4419400	ulaA	-	not classify	ascorbate-specific PTS system enzyme IIC
1780125	1780625	0.127442	1779419	1780708	ydiS	C	Energy production and conversion	predicted oxidoreductase with FAD/NAD(P)-binding domain
4624375	4624875	0.127243	4623935	4625317	radA	O	Posttranslational modification, protein turnover, chaperones	predicted repair protein
4183250	4185000	0.127127	4179268	4183296	rpoB	K	Transcription	DNA-directed RNA polymerase subunit beta
4183250	4185000	0.127127	4183373	4187596	rpoC	K	Transcription	DNA-directed RNA polymerase subunit beta'
2874750	2875250	0.126622	2874603	2875640	iap	R	General function prediction only	aminopeptidase in alkaline phosphatase isozyme conversion
3963500	3964750	0.125924	3962388	3963653	rhlB	J	Translation, ribosomal structure and biogenesis	ATP-dependent RNA helicase
3963500	3964750	0.125924	3963784	3964113	trxA	C	Energy production and conversion	thioredoxin
3963500	3964750	0.125924	3964254	3964355	rhoL	-	not classify	rho operon leader peptide
3963500	3964750	0.125924	3964440	3965699	rho	K	Transcription	transcription termination factor Rho
937375	938875	0.125778	937217	938560	ycaJ	L	DNA replication, recombination and repair	recombination protein
937375	938875	0.125778	938651	939943	serS	J	Translation, ribosomal structure and biogenesis	seryl-tRNA synthetase
1078625	1079875	0.125353	1078528	1080036	putP	R	General function prediction only	proline:sodium symporter
1398875	1399875	0.125043	1398271	1399797	abgT	H	Coenzyme metabolism	predicted cryptic aminobenzoyl-glutamate transporter
1398875	1399875	0.125043	1399834	1401279	abgB	R	General function prediction only	predicted peptidase, aminobenzoyl-glutamate utilization protein
4627000	4628250	0.124857	4626878	4628545	yjjK	R	General function prediction only	fused predicted transporter subunits of ABC superfamily: ATP-binding components
2603000	2604250	0.124699	2602833	2604272	hyfD	P	Inorganic ion transport and metabolism	hydrogenase 4 membrane subunit
2274375	2277125	0.12457	2274322	2275911	yejF	R	General function prediction only	fused predicted oligopeptide transporter subunits of ABC superfamilly: ATP-binding components
2274375	2277125	0.12457	2275915	2276259	yejG	-	not classify	hypothetical protein
2274375	2277125	0.12457	2276592	2277782	bcr	-	not classify	bicyclomycin/multidrug efflux system
565750	566250	0.124545	565674	565910	ybcD	-	not classify	DLP12 prophage; predicted replication protein fragment (pseudogene)
565750	566250	0.124545	566056	566364	insE-3	-	not classify	DLP12 prophage; IS3 element protein InsE
3640000	3641250	0.124352	3638885	3640354	yhiP	E	Amino acid transport and metabolism	predicted transporter
3640000	3641250	0.124352	3640403	3641155	yhiQ	-	not classify	predicted SAM-dependent methyltransferase
3640000	3641250	0.124352	3641163	3643205	prlC	E	Amino acid transport and metabolism	oligopeptidase A
3373750	3374250	0.123977	3372891	3374258	dcuD	C	Energy production and conversion	predicted transporter
144750	146000	0.123727	144577	145017	yadI	G	Carbohydrate transport and metabolism	predicted PTS Enzyme IIA
144750	146000	0.123727	145081	146310	yadE	-	not classify	predicted polysaccharide deacetylase lipoprotein
3383750	3384250	0.122886	3383560	3383823	yhcN	-	not classify	hypothetical protein
3383750	3384250	0.122886	3383879	3384151	yhcO	K	Transcription	predicted barnase inhibitor
3383750	3384250	0.122886	3384243	3386210	aaeB	S	Function unknown	p-hydroxybenzoic acid efflux system component
4593750	4594500	0.122821	4592960	4593874	yjjM	K	Transcription	predicted DNA-binding transcriptional regulator
4593750	4594500	0.122821	4594013	4595035	yjjN	R	General function prediction only	predicted oxidoreductase, Zn-dependent and NAD(P)-binding
4309250	4310500	0.122741	4309130	4310065	alsB	G	Carbohydrate transport and metabolism	D-allose transporter subunit
4309250	4310500	0.122741	4310124	4311014	rpiR	K	Transcription	DNA-binding transcriptional repressor
3977250	3978250	0.122683	3976624	3977976	wecF	-	not classify	putative enterobacterial common antigen polymerase
3977250	3978250	0.122683	3977979	3978719	wecG	M	Cell envelope biogenesis, outer membrane	putative UDP-N-acetyl-D-mannosaminuronic acid transferase
262500	264250	0.122627	263972	264430	yafX	-	not classify	CP4-6 prophage; predicted protein
830500	831250	0.122209	830095	831459	rhlE	J	Translation, ribosomal structure and biogenesis	RNA helicase
1662500	1663500	0.122114	1663339	1664595	ynfJ	P	Inorganic ion transport and metabolism	putative voltage-gated ClC-type chloride channel ClcB
258500	260000	0.121984	258269	259324	phoE	M	Cell envelope biogenesis, outer membrane	outer membrane phosphoporin protein E
258500	260000	0.121984	259612	260715	proB	E	Amino acid transport and metabolism	gamma-glutamyl kinase
3021125	3022625	0.121842	3019338	3022208	xdhD	C	Energy production and conversion	fused predicted xanthine/hypoxanthine oxidase: molybdopterin-binding subunit/Fe-S binding subunit
3021125	3022625	0.121842	3022373	3023773	ygfO	F	Nucleotide transport and metabolism	predicted transporter
1421750	1423250	0.121742	1421806	1423263	trkG	P	Inorganic ion transport and metabolism	Rac prophage; potassium transporter subunit
1286375	1287625	0.121731	1286310	1286411	tpr	-	not classify	predicted protamine-like protein
1286375	1287625	0.121731	1287005	1287847	purU	F	Nucleotide transport and metabolism	formyltetrahydrofolate deformylase
4415000	4415750	0.121604	4414975	4415724	yjfP	R	General function prediction only	predicted hydrolase
4415000	4415750	0.121604	4415721	4416476	ulaR	G	Carbohydrate transport and metabolism	DNA-binding transcriptional dual regulator
1024500	1025500	0.12142	1023694	1025748	helD	L	DNA replication, recombination and repair	DNA helicase IV
3308875	3309375	0.121412	3307055	3309259	pnp	J	Translation, ribosomal structure and biogenesis	polynucleotide phosphorylase/polyadenylase
472375	474125	0.121312	472190	473476	amtB	-	not classify	ammonium transporter
472375	474125	0.121312	473525	474385	tesB	I	Lipid metabolism	acyl-CoA thioesterase II
2080000	2080750	0.121107	2079405	2080571	dacD	M	Cell envelope biogenesis, outer membrane	D-alanyl-D-alanine carboxypeptidase (penicillin-binding protein 6b)
2423750	2424750	0.120419	2423252	2423938	hisQ	E	Amino acid transport and metabolism	histidine/lysine/arginine/ornithine transporter subunit
2423750	2424750	0.120419	2424028	2424810	hisJ	T	Signal transduction mechanism	histidine/lysine/arginine/ornithine transporter subunit
404500	407500	0.120245	404059	404868	proC	E	Amino acid transport and metabolism	pyrroline-5-carboxylate reductase
404500	407500	0.120245	404988	405446	yaiI	S	Function unknown	hypothetical protein
404500	407500	0.120245	405629	406153	aroL	E	Amino acid transport and metabolism	shikimate kinase II
404500	407500	0.120245	406203	406394	yaiA	-	not classify	hypothetical protein
404500	407500	0.120245	406652	407329	aroM	-	not classify	hypothetical protein
404500	407500	0.120245	407401	407685	yaiE	-	not classify	hypothetical protein
2886750	2887500	0.12015	2886409	2888121	cysI	P	Inorganic ion transport and metabolism	sulfite reductase, beta subunit, NAD(P)-binding, heme-binding
3853250	3853750	0.120109	3853137	3853634	yidF	R	General function prediction only	predicted DNA-binding transcriptional regulator
3853250	3853750	0.120109	3853631	3853993	yidG	-	not classify	predicted inner membrane protein
4174875	4175375	0.119929	4173967	4175151	tufB	J	Translation, ribosomal structure and biogenesis	protein chain elongation factor EF-Tu (duplicate of tufA)
2288875	2289875	0.119924	2288522	2289169	narP	K	Transcription	DNA-binding response regulator in two-component regulatory system with NarQ or NarX
2288875	2289875	0.119924	2289380	2290432	ccmH	O	Posttranslational modification, protein turnover, chaperones	heme lyase, CcmH subunit
3760125	3763625	0.119843	3760206	3764339	rhsA	M	Cell envelope biogenesis, outer membrane	rhsA element core protein RshA
4001125	4002125	0.119642	4000836	4001216	yigG	-	not classify	predicted inner membrane protein
4001125	4002125	0.119642	4001311	4002201	rarD	R	General function prediction only	predicted chloramphenical resistance permease
1851250	1851750	0.119206	1850645	1852003	ydjE	-	not classify	predicted transporter
2631375	2632875	0.119127	2630626	2632092	guaB	R	General function prediction only	inositol-5-monophosphate dehydrogenase
2631375	2632875	0.119127	2632254	2633624	xseA	L	DNA replication, recombination and repair	exodeoxyribonuclease VII large subunit
4571875	4572625	0.118982	4570437	4571954	yjiT	-	not classify	hypothetical protein
4571875	4572625	0.118982	4572158	4574878	yjiV	R	General function prediction only	conserved protein (pseudogene)
1894500	1895000	0.118704	1894194	1894772	yeaB	-	not classify	predicted NUDIX hydrolase
1894500	1895000	0.118704	1894956	1896320	sdaA	E	Amino acid transport and metabolism	L-serine deaminase I
2781500	2782000	0.118155	2781660	2782451	ypjB	-	not classify	hypothetical protein
1201750	1202500	0.118041	1201482	1202156	ymfK	T	Signal transduction mechanism	e14 prophage; repressor protein phage e14
1201750	1202500	0.118041	1202247	1202447	ymfT	-	not classify	e14 prophage; predicted DNA-binding transcriptional regulator
1201750	1202500	0.118041	1202479	1203048	ymfL	-	not classify	e14 prophage; predicted DNA-binding transcriptional regulator
2781375	2782875	0.117931	2782551	2783033	ypjC	-	not classify	hypothetical protein
3393875	3394375	0.117857	3390480	3394280	yhdP	S	Function unknown	conserved membrane protein, predicted transporter
3393875	3394375	0.117857	3394348	3395817	rng	J	Translation, ribosomal structure and biogenesis	ribonuclease G
3704125	3707375	0.117621	3704121	3705728	dppA	E	Amino acid transport and metabolism	dipeptide transporter
3704125	3707375	0.117621	3706807	3708498	eptB	R	General function prediction only	predicted metal dependent hydrolase
3732375	3732875	0.11728	3731743	3732924	xylH	G	Carbohydrate transport and metabolism	D-xylose transporter subunit
2949750	2952750	0.117018	2948657	2950483	recD	L	DNA replication, recombination and repair	exonuclease V (RecBCD complex), alpha chain
2949750	2952750	0.117018	2950483	2954025	recB	L	DNA replication, recombination and repair	exonuclease V (RecBCD complex), beta subunit
1974750	1975750	0.116595	1974276	1975163	motA	N	Cell motility and secretion	flagellar motor protein MotA
1974750	1975750	0.116595	1975290	1975868	flhC	-	not classify	DNA-binding transcriptional dual regulator with FlhD
4290625	4291125	0.11649	4289535	4291193	nrfE	O	Posttranslational modification, protein turnover, chaperones	heme lyase (NrfEFG) for insertion of heme into c552, subunit NrfE
2686625	2687375	0.116237	2685491	2686825	yfhA	T	Signal transduction mechanism	predicted DNA-binding response regulator in two-component system
2686625	2687375	0.116237	2686815	2687528	yfhG	-	not classify	hypothetical protein
2352875	2353375	0.115855	2352287	2353546	glpB	E	Amino acid transport and metabolism	anaerobic glycerol-3-phosphate dehydrogenase subunit B
372875	373625	0.115781	372145	373095	mhpF	Q	Secondary metabolites biosynthesis, transport and catabolism	acetaldehyde dehydrogenase
372875	373625	0.115781	373092	374105	mhpE	E	Amino acid transport and metabolism	4-hydroxy-2-ketovalerate aldolase
3260750	3263250	0.115711	3260474	3261694	tdcD	C	Energy production and conversion	propionate kinase/acetate kinase C, anaerobic
3260750	3263250	0.115711	3261708	3263039	tdcC	E	Amino acid transport and metabolism	L-threonine/L-serine transporter
3260750	3263250	0.115711	3263061	3264050	tdcB	E	Amino acid transport and metabolism	threonine dehydratase
4007500	4008000	0.115378	4007193	4008215	pldB	I	Lipid metabolism	lysophospholipase L(2)
2326125	2326625	0.115333	2325389	2326165	yfaP	S	Function unknown	hypothetical protein
2326125	2326625	0.115333	2326170	2327819	yfaQ	S	Function unknown	hypothetical protein
2098625	2099375	0.114817	2097886	2099292	gnd	G	Carbohydrate transport and metabolism	6-phosphogluconate dehydrogenase
1587375	1588625	0.114485	1586877	1588025	ydeT	U	Intracellular trafficking, secretion,and vesicular transport	hypothetical protein
1587375	1588625	0.114485	1588381	1588560	yneL	-	not classify	predicted transcriptional regulator
1248750	1252250	0.114407	1248348	1248980	dhaL	G	Carbohydrate transport and metabolism	dihydroxyacetone kinase, C-terminal domain
1248750	1252250	0.114407	1248991	1250061	dhaK	G	Carbohydrate transport and metabolism	dihydroxyacetone kinase, N-terminal domain
1248750	1252250	0.114407	1250289	1252208	dhaR	K	Transcription	predicted DNA-binding transcriptional regulator, dihydroxyacetone
808000	812250	0.114268	807191	808480	bioA	H	Coenzyme metabolism	adenosylmethionine--8-amino-7-oxononanoate transaminase
808000	812250	0.114268	808567	809607	bioB	H	Coenzyme metabolism	biotin synthase
808000	812250	0.114268	809604	810758	bioF	H	Coenzyme metabolism	8-amino-7-oxononanoate synthase
808000	812250	0.114268	810745	811500	bioC	R	General function prediction only	predicted methltransferase, enzyme of biotin synthesis
808000	812250	0.114268	811493	812170	bioD	H	Coenzyme metabolism	dethiobiotin synthetase
157500	158000	0.114022	157253	157732	folK	H	Coenzyme metabolism	2-amino-4-hydroxy-6-hydroxymethyldihyropteridine pyrophosphokinase
157500	158000	0.114022	157729	159126	pcnB	J	Translation, ribosomal structure and biogenesis	poly(A) polymerase I
3080000	3081500	0.113946	3079935	3080693	yggG	O	Posttranslational modification, protein turnover, chaperones	predicted peptidase
3080000	3081500	0.113946	3080899	3081819	speB	E	Amino acid transport and metabolism	agmatinase
937250	939000	0.113846	937217	938560	ycaJ	L	DNA replication, recombination and repair	recombination protein
937250	939000	0.113846	938651	939943	serS	J	Translation, ribosomal structure and biogenesis	seryl-tRNA synthetase
1842375	1843625	0.113738	1841855	1842895	ynjI	-	not classify	predicted inner membrane protein
1842375	1843625	0.113738	1843023	1844984	topB	L	DNA replication, recombination and repair	DNA topoisomerase III
1734875	1735875	0.113646	1734145	1735314	ydhP	G	Carbohydrate transport and metabolism	predicted transporter
1734875	1735875	0.113646	1735868	1736893	purR	K	Transcription	DNA-binding transcriptional repressor, hypoxanthine-binding
1921500	1922250	0.113275	1921389	1921730	yebY	-	not classify	hypothetical protein
1921500	1922250	0.113275	1921743	1922615	yebZ	P	Inorganic ion transport and metabolism	predicted inner membrane protein
4372625	4375125	0.113127	4374898	4375215	sugE	P	Inorganic ion transport and metabolism	multidrug efflux system protein
1786500	1788250	0.113068	1786459	1787505	aroH	E	Amino acid transport and metabolism	3-deoxy-D-arabino-heptulosonate-7-phosphate synthase, tryptophan repressible
1786500	1788250	0.113068	1787637	1787828	ydiE	P	Inorganic ion transport and metabolism	hypothetical protein
1786500	1788250	0.113068	1787832	1789268	ydiU	-	not classify	hypothetical protein
4268500	4269750	0.112916	4268261	4268677	yjbQ	-	not classify	hypothetical protein
4268500	4269750	0.112916	4268681	4269037	yjbR	S	Function unknown	hypothetical protein
4268500	4269750	0.112916	4269072	4271894	uvrA	L	DNA replication, recombination and repair	excinuclease ABC subunit A
4493375	4497375	0.112869	4493213	4494232	yjgB	R	General function prediction only	predicted alcohol dehydrogenase, Zn-dependent and NAD(P)-binding
4493375	4497375	0.112869	4494773	4495963	intB	L	DNA replication, recombination and repair	KpLE2 phage-like element; predicted integrase
4493375	4497375	0.112869	4496250	4496660	insC-6	L	DNA replication, recombination and repair	KpLE2 phage-like element; IS2 insertion element repressor InsA
4493375	4497375	0.112869	4496618	4497523	insD-6	L	DNA replication, recombination and repair	KpLE2 phage-like element; IS2 insertion element transposase InsAB'
1975625	1976125	0.11274	1975290	1975868	flhC	-	not classify	DNA-binding transcriptional dual regulator with FlhD
1975625	1976125	0.11274	1975871	1976230	flhD	-	not classify	transcriptional activator FlhD
4180250	4182500	0.11268	4179268	4183296	rpoB	K	Transcription	DNA-directed RNA polymerase subunit beta
2150625	2151375	0.11267	2150493	2151152	yegL	R	General function prediction only	hypothetical protein
4417875	4419125	0.112572	4418003	4419400	ulaA	-	not classify	ascorbate-specific PTS system enzyme IIC
3573750	3574250	0.112555	3573744	3575084	gntU	E	Amino acid transport and metabolism	gluconate transporter, low affinity GNT 1 system
266000	267250	0.112436	265334	266191	yafY	K	Transcription	CP4-6 prophage; predicted DNA-binding transcriptional regulator
266000	267250	0.112436	266408	267229	yafZ	-	not classify	CP4-6 prophage; conserved protein
148250	149000	0.112077	147944	148795	panC	-	not classify	pantoate--beta-alanine ligase
148250	149000	0.112077	148807	149601	panB	H	Coenzyme metabolism	3-methyl-2-oxobutanoate hydroxymethyltransferase
4172250	4173000	0.11203	4172099	4173049	coaA	H	Coenzyme metabolism	pantothenate kinase
3522750	3523500	0.112023	3520893	3523445	mrcA	M	Cell envelope biogenesis, outer membrane	fused penicillin-binding protein 1a: murein transglycosylase/murein transpeptidase
4450125	4451375	0.111875	4449081	4450583	ytfR	G	Carbohydrate transport and metabolism	predicted sugar transporter subunit: ATP-binding component of ABC superfamily
4450125	4451375	0.111875	4450597	4451619	ytfT	G	Carbohydrate transport and metabolism	predicted sugar transporter subunit: membrane component of ABC superfamily
1237000	1239000	0.111599	1236794	1238092	dadA	E	Amino acid transport and metabolism	D-amino acid dehydrogenase small subunit
1237000	1239000	0.111599	1238102	1239172	alr	M	Cell envelope biogenesis, outer membrane	alanine racemase
2129375	2132625	0.111351	2128877	2130094	wcaC	M	Cell envelope biogenesis, outer membrane	predicted glycosyl transferase
2129375	2132625	0.111351	2130091	2130579	wcaB	E	Amino acid transport and metabolism	predicted acyl transferase
2129375	2132625	0.111351	2130582	2131421	wcaA	M	Cell envelope biogenesis, outer membrane	predicted glycosyl transferase
2129375	2132625	0.111351	2131514	2133676	wzc	M	Cell envelope biogenesis, outer membrane	protein-tyrosine kinase
4323125	4323875	0.11112	4322400	4323188	phnC	P	Inorganic ion transport and metabolism	phosphonate/organophosphate ester transporter subunit
4323125	4323875	0.11112	4323321	4323764	phnB	S	Function unknown	hypothetical protein
2443250	2444500	0.110937	2442773	2443582	yfcA	R	General function prediction only	conserved inner membrane protein
2443250	2444500	0.110937	2443582	2444406	mepA	M	Cell envelope biogenesis, outer membrane	penicillin-insensitive murein endopeptidase
2443250	2444500	0.110937	2444410	2445495	aroC	-	not classify	chorismate synthase
2967750	2970000	0.110916	2967684	2968373	mutH	-	not classify	DNA mismatch repair protein
2967750	2970000	0.110916	2968442	2969155	ygdQ	P	Inorganic ion transport and metabolism	predicted inner membrane protein
2967750	2970000	0.110916	2969293	2969511	ygdR	-	not classify	hypothetical protein
2967750	2970000	0.110916	2969619	2970659	tas	C	Energy production and conversion	predicted oxidoreductase, NADP(H)-dependent aldo-keto reductase
996625	997375	0.110913	996160	996735	ssuE	R	General function prediction only	NAD(P)H-dependent FMN reductase
996625	997375	0.110913	997091	997630	ycbQ	U	Intracellular trafficking, secretion,and vesicular transport	predicted fimbrial-like adhesin protein
1418625	1419125	0.110912	1418389	1418685	ydaS	S	Function unknown	Rac prophage; predicted DNA-binding transcriptional regulator
1418625	1419125	0.110912	1418708	1419130	ydaT	-	not classify	Rac prophage; predicted protein
3605125	3606125	0.110912	3604474	3606672	zntA	P	Inorganic ion transport and metabolism	zinc, cobalt and lead efflux system
2886875	2887375	0.110822	2886409	2888121	cysI	P	Inorganic ion transport and metabolism	sulfite reductase, beta subunit, NAD(P)-binding, heme-binding
1295125	1299375	0.110799	1294669	1297344	adhE	C	Energy production and conversion	fused acetaldehyde-CoA dehydrogenase/iron-dependent alcohol dehydrogenase/pyruvate-formate lyase deactivase
1295125	1299375	0.110799	1297821	1298468	ychE	U	Intracellular trafficking, secretion,and vesicular transport	predicted inner membrane protein
1295125	1299375	0.110799	1299206	1300837	oppA	E	Amino acid transport and metabolism	oligopeptide transporter subunit
1587500	1588250	0.110672	1586877	1588025	ydeT	U	Intracellular trafficking, secretion,and vesicular transport	hypothetical protein
3526000	3527500	0.110625	3524491	3526626	yrfF	-	not classify	predicted inner membrane protein
3526000	3527500	0.110625	3526691	3527359	yrfG	R	General function prediction only	predicted hydrolase
3526000	3527500	0.110625	3527370	3527771	hslR	J	Translation, ribosomal structure and biogenesis	ribosome-associated heat shock protein Hsp15
903125	903625	0.110575	903175	903690	ybjP	-	not classify	predicted lipoprotein
2777000	2781250	0.110525	2776168	2780748	ypjA	U	Intracellular trafficking, secretion,and vesicular transport	adhesin-like autotransporter
2777000	2781250	0.110525	2781087	2781230	pinH	-	not classify	predicted invertase fragment (pseudogene)
4488250	4490750	0.110381	4488164	4489162	idnR	K	Transcription	DNA-binding transcriptional repressor, 5-gluconate-binding
4488250	4490750	0.110381	4489229	4490548	idnT	E	Amino acid transport and metabolism	L-idonate and D-gluconate transporter
4488250	4490750	0.110381	4490610	4491374	idnO	R	General function prediction only	gluconate 5-dehydrogenase
4235375	4236875	0.110152	4234920	4235657	yjbG	-	not classify	hypothetical protein
4235375	4236875	0.110152	4235657	4237753	yjbH	-	not classify	predicted porin
4255375	4256625	0.109815	4255138	4255746	lexA	T	Signal transduction mechanism	LexA repressor
4255375	4256625	0.109815	4255765	4257144	dinF	V	Defense mechanisms	DNA-damage-inducible SOS response protein
472375	473875	0.109803	472190	473476	amtB	-	not classify	ammonium transporter
472375	473875	0.109803	473525	474385	tesB	I	Lipid metabolism	acyl-CoA thioesterase II
2082125	2084375	0.108873	2080780	2082207	sbcB	L	DNA replication, recombination and repair	exonuclease I
2082125	2084375	0.108873	2082250	2082477	yeeD	O	Posttranslational modification, protein turnover, chaperones	hypothetical protein
2082125	2084375	0.108873	2082491	2083549	yeeE	R	General function prediction only	predicted inner membrane protein
2082125	2084375	0.108873	2083728	2085086	yeeF	E	Amino acid transport and metabolism	predicted amino-acid transporter
2314625	2315875	0.108856	2314199	2314849	rcsB	K	Transcription	DNA-binding response regulator in two-component regulatory system with RcsC and YojN
2314625	2315875	0.108856	2315049	2317850	rcsC	T	Signal transduction mechanism	hybrid sensory kinase in two-component regulatory system with RcsB and YojN
433625	434875	0.108736	432679	433782	ribD	H	Coenzyme metabolism	fused diaminohydroxyphosphoribosylaminopyrimidine deaminase and 5-amino-6-(5-phosphoribosylamino) uracil reductase
433625	434875	0.108736	433871	434341	ribH	-	not classify	riboflavin synthase subunit beta
433625	434875	0.108736	434361	434780	nusB	K	Transcription	transcription antitermination protein NusB
433625	434875	0.108736	434858	435835	thiL	H	Coenzyme metabolism	thiamine monophosphate kinase
3907625	3908875	0.108707	3907462	3908421	pstC	P	Inorganic ion transport and metabolism	phosphate transporter subunit
3907625	3908875	0.108707	3908508	3909548	pstS	P	Inorganic ion transport and metabolism	phosphate transporter subunit
3000	3750	0.108643	2801	3733	thrB	E	Amino acid transport and metabolism	homoserine kinase
3000	3750	0.108643	3734	5020	thrC	E	Amino acid transport and metabolism	threonine synthase
2564750	2565500	0.10844	2563503	2564906	eutA	E	Amino acid transport and metabolism	reactivating factor for ethanolamine ammonia lyase
2564750	2565500	0.10844	2564903	2566129	eutH	-	not classify	predicted inner membrane protein
837375	837875	0.108177	837753	838430	ybiX	S	Function unknown	putative hydroxylase
560750	561500	0.10814	558920	561523	sfmD	U	Intracellular trafficking, secretion,and vesicular transport	predicted outer membrane export usher protein
2585750	2588750	0.10809	2585617	2588730	acrD	V	Defense mechanisms	aminoglycoside/multidrug efflux system
4309750	4310500	0.107846	4309130	4310065	alsB	G	Carbohydrate transport and metabolism	D-allose transporter subunit
4309750	4310500	0.107846	4310124	4311014	rpiR	K	Transcription	DNA-binding transcriptional repressor
182375	183875	0.107818	183709	184095	yaeH	-	not classify	hypothetical protein
2695625	2696125	0.1075	2695376	2695912	tadA	J	Translation, ribosomal structure and biogenesis	tRNA-specific adenosine deaminase
2695625	2696125	0.1075	2695937	2696572	yfhB	E	Amino acid transport and metabolism	hypothetical protein
2285750	2287500	0.107384	2284412	2286922	yejO	U	Intracellular trafficking, secretion,and vesicular transport	predicted autotransporter outer membrane protein
2285750	2287500	0.107384	2287087	2288103	insH-8	L	DNA replication, recombination and repair	IS5 transposase and trans-activator
622250	623250	0.107368	621523	622773	ybdA	-	not classify	predicted transporter
622250	623250	0.107368	622777	623733	fepB	P	Inorganic ion transport and metabolism	iron-enterobactin transporter subunit
4100125	4100625	0.107343	4099713	4100696	kdgT	-	not classify	2-keto-3-deoxygluconate permease
433750	434250	0.107268	432679	433782	ribD	H	Coenzyme metabolism	fused diaminohydroxyphosphoribosylaminopyrimidine deaminase and 5-amino-6-(5-phosphoribosylamino) uracil reductase
433750	434250	0.107268	433871	434341	ribH	-	not classify	riboflavin synthase subunit beta
726500	728750	0.10721	726282	727955	kdpA	-	not classify	potassium-transporting ATPase subunit A
726500	728750	0.10721	727955	728044	kdpF	-	not classify	potassium ion accessory transporter subunit
726500	728750	0.10721	728357	728563	ybfA	-	not classify	hypothetical protein
214875	217625	0.107168	214833	215255	yaeJ	J	Translation, ribosomal structure and biogenesis	hypothetical protein
214875	217625	0.107168	215269	215979	nlpE	P	Inorganic ion transport and metabolism	lipoprotein involved with copper homeostasis and adhesion
214875	217625	0.107168	216179	217003	yaeF	M	Cell envelope biogenesis, outer membrane	predicted lipoprotein
214875	217625	0.107168	217057	218775	proS	J	Translation, ribosomal structure and biogenesis	prolyl-tRNA synthetase
2386125	2386875	0.107067	2385732	2386448	yfbN	-	not classify	hypothetical protein
2386125	2386875	0.107067	2386603	2387079	yfbO	-	not classify	hypothetical protein
539625	540125	0.107057	538371	539732	allB	F	Nucleotide transport and metabolism	allantoinase
539625	540125	0.107057	539789	541090	ybbY	F	Nucleotide transport and metabolism	predicted uracil/xanthine transporter
2712250	2713000	0.107016	2710918	2712252	srmB	J	Translation, ribosomal structure and biogenesis	ATP-dependent RNA helicase
2712250	2713000	0.107016	2712461	2713342	yfiE	K	Transcription	predicted DNA-binding transcriptional regulator
1407750	1409000	0.106731	1407535	1408908	dbpA	J	Translation, ribosomal structure and biogenesis	ATP-dependent RNA helicase, specific for 23S rRNA
3994875	3995375	0.10668	3994310	3995206	xerC	L	DNA replication, recombination and repair	site-specific tyrosine recombinase XerC
3994875	3995375	0.10668	3995206	3995922	yigB	R	General function prediction only	predicted hydrolase
103000	104000	0.10656	102233	103153	ddl	M	Cell envelope biogenesis, outer membrane	D-alanylalanine synthetase
103000	104000	0.10656	103155	103985	ftsQ	M	Cell envelope biogenesis, outer membrane	membrane anchored protein involved in growth of wall at septum
103000	104000	0.10656	103982	105244	ftsA	D	Cell division and chromosome partitioning	cell division protein
1919250	1921250	0.106442	1918247	1919686	yebU	S	Function unknown	predicted methyltransferase
1919250	1921250	0.106442	1919804	1920040	yebV	-	not classify	hypothetical protein
1919250	1921250	0.106442	1920145	1920336	yebW	-	not classify	hypothetical protein
1919250	1921250	0.106442	1920337	1920993	pphA	T	Signal transduction mechanism	serine/threonine-specific protein phosphatase 1
1847375	1848375	0.105967	1846861	1848717	sppA	U	Intracellular trafficking, secretion,and vesicular transport	protease IV (signal peptide peptidase)
2939250	2939750	0.105935	2938165	2939265	ygdE	R	General function prediction only	predicted methyltransferase
2939250	2939750	0.105935	2939258	2939653	ygdD	S	Function unknown	conserved inner membrane protein
2939250	2939750	0.105935	2939672	2940589	gcvA	K	Transcription	DNA-binding transcriptional dual regulator
2940250	2941250	0.105893	2939672	2940589	gcvA	K	Transcription	DNA-binding transcriptional dual regulator
2940250	2941250	0.105893	2940940	2941167	ygdI	-	not classify	hypothetical protein
531375	531875	0.105855	530519	531445	ybbS	K	Transcription	DNA-binding transcriptional activator of the allD operon
531375	531875	0.105855	531675	532157	allA	F	Nucleotide transport and metabolism	ureidoglycolate hydrolase
4106625	4108125	0.105712	4107953	4108708	cdh	-	not classify	CDP-diacylglycerol pyrophosphatase
16000	18750	0.105668	15445	16557	insL-1	L	DNA replication, recombination and repair	IS186/IS421 transposase
16000	18750	0.105668	16751	16960	mokC	-	not classify	regulatory protein for HokC, overlaps CDS of hokC
16000	18750	0.105668	16751	16903	hokC	-	not classify	toxic membrane protein, small
16000	18750	0.105668	17489	18655	nhaA	-	not classify	pH-dependent sodium/proton antiporter
16000	18750	0.105668	18715	19620	nhaR	K	Transcription	DNA-binding transcriptional activator
1921500	1922000	0.105478	1921389	1921730	yebY	-	not classify	hypothetical protein
1921500	1922000	0.105478	1921743	1922615	yebZ	P	Inorganic ion transport and metabolism	predicted inner membrane protein
710875	712125	0.10547	710828	711121	ybfE	-	not classify	LexA regulated protein
710875	712125	0.10547	711261	712025	ybfF	R	General function prediction only	hypothetical protein
2679625	2680625	0.105461	2677486	2680767	yphG	-	not classify	hypothetical protein
1128375	1131375	0.105455	1127062	1128597	mviN	R	General function prediction only	predicted inner membrane protein
1128375	1131375	0.105455	1128637	1129053	flgN	O	Posttranslational modification, protein turnover, chaperones	export chaperone for FlgK and FlgL
1128375	1131375	0.105455	1129058	1129351	flgM	U	Intracellular trafficking, secretion,and vesicular transport	anti-sigma factor for FliA (sigma 28)
1128375	1131375	0.105455	1129427	1130086	flgA	O	Posttranslational modification, protein turnover, chaperones	flagellar basal body P-ring biosynthesis protein A
1128375	1131375	0.105455	1130241	1130657	flgB	N	Cell motility and secretion	flagellar basal-body rod protein B
1128375	1131375	0.105455	1130661	1131065	flgC	N	Cell motility and secretion	flagellar basal-body rod protein C
1128375	1131375	0.105455	1131077	1131772	flgD	N	Cell motility and secretion	flagellar basal body rod modification protein D
2221625	2223375	0.105287	2220207	2221922	dld	C	Energy production and conversion	D-lactate dehydrogenase, FAD-binding, NADH independent
2221625	2223375	0.105287	2221960	2222892	pbpG	M	Cell envelope biogenesis, outer membrane	D-alanyl-D-alanine endopeptidase
2221625	2223375	0.105287	2223066	2223653	yohC	-	not classify	predicted inner membrane protein
4486375	4486875	0.105193	4485341	4486423	yjgQ	-	not classify	conserved inner membrane protein
4486375	4486875	0.105193	4486584	4488086	yjgR	R	General function prediction only	predicted ATPase
2060250	2061000	0.105138	2060415	2061347	erfK	S	Function unknown	conserved protein with NAD(P)-binding Rossmann-fold domain
4159750	4161500	0.105128	4159090	4159794	fabR	K	Transcription	DNA-binding transcriptional repressor
4159750	4161500	0.105128	4159794	4160153	yijD	-	not classify	conserved inner membrane protein
4159750	4161500	0.105128	4160193	4161293	trmA	J	Translation, ribosomal structure and biogenesis	tRNA (uracil-5-)-methyltransferase
3417625	3418125	0.105074	3417171	3418088	yhdW	T	Signal transduction mechanism	predicted amino-acid transporter subunit
1993750	1994750	0.105032	1994134	1994856	sdiA	K	Transcription	DNA-binding transcriptional activator
4032625	4033125	0.104904	4032631	4033176	hemG	H	Coenzyme metabolism	protoporphyrin oxidase, flavoprotein
2510625	2511375	0.104772	2509490	2510728	mntH	P	Inorganic ion transport and metabolism	manganese transport protein MntH
2510625	2511375	0.104772	2511064	2512266	nupC	-	not classify	nucleoside (except guanosine) transporter
2280000	2280500	0.104233	2278654	2280414	yejH	L	DNA replication, recombination and repair	predicted ATP-dependet helicase
2537000	2537750	0.104144	2536694	2537605	cysM	E	Amino acid transport and metabolism	cysteine synthase B (O-acetylserine sulfhydrolase B)
2537000	2537750	0.104144	2537739	2538836	cysA	P	Inorganic ion transport and metabolism	sulfate/thiosulfate transporter subunit
1739625	1741125	0.103941	1739437	1740585	cfa	M	Cell envelope biogenesis, outer membrane	cyclopropane fatty acyl phospholipid synthase (unsaturated-phospholipid methyltransferase)
1739625	1741125	0.103941	1740625	1741266	ribC	H	Coenzyme metabolism	riboflavin synthase subunit alpha
4421625	4422625	0.103639	4420869	4421723	ulaE	G	Carbohydrate transport and metabolism	L-xylulose 5-phosphate 3-epimerase
4421625	4422625	0.103639	4421723	4422409	ulaF	G	Carbohydrate transport and metabolism	L-ribulose 5-phosphate 4-epimerase
4421625	4422625	0.103639	4422539	4422814	yjfY	-	not classify	hypothetical protein
35625	36875	0.103348	35377	36270	caiD	I	Lipid metabolism	carnitinyl-CoA dehydratase
35625	36875	0.103348	36271	37839	caiC	Q	Secondary metabolites biosynthesis, transport and catabolism	crotonobetaine/carnitine-CoA ligase
3181250	3181750	0.103134	3180572	3181345	ygiE	P	Inorganic ion transport and metabolism	zinc transporter ZupT
3911875	3913375	0.103075	3911853	3913223	glmU	M	Cell envelope biogenesis, outer membrane	bifunctional N-acetylglucosamine-1-phosphate uridyltransferase/glucosamine-1-phosphate acetyltransferase
3640500	3641250	0.103069	3640403	3641155	yhiQ	-	not classify	predicted SAM-dependent methyltransferase
3640500	3641250	0.103069	3641163	3643205	prlC	E	Amino acid transport and metabolism	oligopeptidase A
786250	787250	0.102874	786066	786818	gpmA	G	Carbohydrate transport and metabolism	phosphoglyceromutase
786250	787250	0.102874	787020	788060	galM	G	Carbohydrate transport and metabolism	galactose-1-epimerase (mutarotase)
4211500	4212000	0.102696	4211257	4211640	yjaA	-	not classify	hypothetical protein
4211500	4212000	0.102696	4211703	4212146	yjaB	-	not classify	predicted acetyltransferase
4108875	4109375	0.102613	4108763	4109530	tpiA	G	Carbohydrate transport and metabolism	triosephosphate isomerase
182250	185500	0.102553	180884	182308	degP	O	Posttranslational modification, protein turnover, chaperones	serine endoprotease (protease Do), membrane-associated
182250	185500	0.102553	182463	183620	cdaR	T	Signal transduction mechanism	DNA-binding transcriptional activator
182250	185500	0.102553	183709	184095	yaeH	-	not classify	hypothetical protein
182250	185500	0.102553	184257	185069	yaeI	R	General function prediction only	predicted phosphatase
182250	185500	0.102553	185123	185947	dapD	E	Amino acid transport and metabolism	2,3,4,5-tetrahydropyridine-2-carboxylate N-succinyltransferase
1921375	1922375	0.102279	1921743	1922615	yebZ	P	Inorganic ion transport and metabolism	predicted inner membrane protein
923000	924250	0.102215	922487	924763	clpA	O	Posttranslational modification, protein turnover, chaperones	ATPase and specificity subunit of ClpA-ClpP ATP-dependent serine protease, chaperone activity
1727750	1728750	0.10212	1727111	1731727	lhr	R	General function prediction only	predicted ATP-dependent helicase
1695000	1695500	0.102046	1694486	1695076	uidR	K	Transcription	DNA-binding transcriptional repressor
1695000	1695500	0.102046	1695297	1696064	hdhA	R	General function prediction only	7-alpha-hydroxysteroid dehydrogenase
1717375	1718125	0.101638	1716517	1717626	ydhH	O	Posttranslational modification, protein turnover, chaperones	anhydro-N-acetylmuramic acid kinase
1717375	1718125	0.101638	1717900	1718367	slyB	M	Cell envelope biogenesis, outer membrane	outer membrane lipoprotein
1724375	1725875	0.101452	1724131	1724646	ydhM	K	Transcription	predicted DNA-binding transcriptional regulator
1724375	1725875	0.101452	1724683	1725780	nemA	C	Energy production and conversion	N-ethylmaleimide reductase, FMN-linked
1724375	1725875	0.101452	1725861	1726268	gloA	E	Amino acid transport and metabolism	glyoxalase I, Ni-dependent
992125	993125	0.101178	989845	992457	pepN	E	Amino acid transport and metabolism	aminopeptidase N
992125	993125	0.101178	992500	993267	ssuB	P	Inorganic ion transport and metabolism	alkanesulfonate transporter subunit
2517750	2518750	0.101174	2517279	2518694	gltX	J	Translation, ribosomal structure and biogenesis	glutamyl-tRNA synthetase
1915000	1915750	0.101062	1914282	1915565	yebS	S	Function unknown	conserved inner membrane protein
1915000	1915750	0.101062	1915534	1918167	yebT	R	General function prediction only	hypothetical protein
3482000	3483000	0.101008	3481224	3482246	yheT	R	General function prediction only	predicted hydrolase
3482000	3483000	0.101008	3482240	3482458	yheU	-	not classify	hypothetical protein
3482000	3483000	0.101008	3482512	3483381	prkB	C	Energy production and conversion	predicted phosphoribulokinase
847375	848125	0.100883	847631	848134	dps	P	Inorganic ion transport and metabolism	DNA protection during starvation conditions
3327875	3328875	0.100867	3326985	3328418	dacB	M	Cell envelope biogenesis, outer membrane	D-alanyl-D-alanine carboxypeptidase
3327875	3328875	0.100867	3328604	3329776	obgE	R	General function prediction only	GTPase involved in cell partioning and DNA repair
4452250	4455250	0.100823	4451606	4452601	yjfF	G	Carbohydrate transport and metabolism	predicted sugar transporter subunit: membrane component of ABC superfamily
4452250	4455250	0.100823	4452634	4453632	fbp	G	Carbohydrate transport and metabolism	fructose-1,6-bisphosphatase
4452250	4455250	0.100823	4453808	4455181	mpl	M	Cell envelope biogenesis, outer membrane	UDP-N-acetylmuramate:L-alanyl-gamma-D-glutamyl-meso-diaminopimelate ligase
2968250	2969750	0.100794	2967684	2968373	mutH	-	not classify	DNA mismatch repair protein
2968250	2969750	0.100794	2968442	2969155	ygdQ	P	Inorganic ion transport and metabolism	predicted inner membrane protein
2968250	2969750	0.100794	2969293	2969511	ygdR	-	not classify	hypothetical protein
2968250	2969750	0.100794	2969619	2970659	tas	C	Energy production and conversion	predicted oxidoreductase, NADP(H)-dependent aldo-keto reductase
2117875	2124875	0.100689	2116704	2118182	wzxC	R	General function prediction only	colanic acid exporter
2117875	2124875	0.100689	2118184	2119578	wcaJ	M	Cell envelope biogenesis, outer membrane	predicted UDP-glucose lipid carrier transferase
2117875	2124875	0.100689	2119633	2121003	cpsG	G	Carbohydrate transport and metabolism	phosphomannomutase
2117875	2124875	0.100689	2121108	2122544	cpsB	G	Carbohydrate transport and metabolism	mannose-1-phosphate guanyltransferase
2117875	2124875	0.100689	2122547	2123770	wcaI	M	Cell envelope biogenesis, outer membrane	predicted glycosyl transferase
2117875	2124875	0.100689	2123767	2124246	nudD	R	General function prediction only	GDP-mannose mannosyl hydrolase
2117875	2124875	0.100689	2124249	2125214	fcl	G	Carbohydrate transport and metabolism	bifunctional GDP-fucose synthetase: GDP-4-dehydro-6-deoxy-D-mannose epimerase/ GDP-4-dehydro-6-L-deoxygalactose reductase
4275625	4276375	0.100607	4275492	4275956	soxR	K	Transcription	DNA-binding transcriptional dual regulator, Fe-S center for redox-sensing
2871125	2881125	0.100582	2871036	2871359	ygbE	-	not classify	conserved inner membrane protein
2871125	2881125	0.100582	2871409	2872014	cysC	P	Inorganic ion transport and metabolism	adenylylsulfate kinase
2871125	2881125	0.100582	2872014	2873441	cysN	P	Inorganic ion transport and metabolism	sulfate adenylyltransferase subunit 1
2871125	2881125	0.100582	2873443	2874351	cysD	H	Coenzyme metabolism	sulfate adenylyltransferase subunit 2
2871125	2881125	0.100582	2874603	2875640	iap	R	General function prediction only	aminopeptidase in alkaline phosphatase isozyme conversion
2871125	2881125	0.100582	2876591	2876875	ygbF	-	not classify	hypothetical protein
2871125	2881125	0.100582	2876877	2877794	ygbT	L	DNA replication, recombination and repair	hypothetical protein
2871125	2881125	0.100582	2877810	2878409	ygcH	-	not classify	hypothetical protein
2871125	2881125	0.100582	2878396	2879070	ygcI	-	not classify	hypothetical protein
2871125	2881125	0.100582	2879073	2880164	ygcJ	-	not classify	hypothetical protein
2871125	2881125	0.100582	2880177	2880659	ygcK	-	not classify	hypothetical protein
2871125	2881125	0.100582	2880652	2882160	ygcL	-	not classify	hypothetical protein
880250	882250	0.100572	879950	881152	dacC	M	Cell envelope biogenesis, outer membrane	D-alanyl-D-alanine carboxypeptidase (penicillin-binding protein 6a)
880250	882250	0.100572	881199	881957	deoR	G	Carbohydrate transport and metabolism	DNA-binding transcriptional repressor
880250	882250	0.100572	882015	882611	ybjG	I	Lipid metabolism	undecaprenyl pyrophosphate phosphatase
711500	712250	0.100512	711261	712025	ybfF	R	General function prediction only	hypothetical protein
711500	712250	0.100512	712210	712755	seqA	-	not classify	regulatory protein for replication initiation
2522000	2522750	0.100373	2520751	2522007	xapB	-	not classify	xanthosine transporter
2522000	2522750	0.100373	2522067	2522900	xapA	F	Nucleotide transport and metabolism	purine nucleoside phosphorylase
1976750	1977500	0.100273	1976542	1977045	insB-5	L	DNA replication, recombination and repair	IS1 transposase InsAB'
1976750	1977500	0.100273	1976964	1977239	insA-5	L	DNA replication, recombination and repair	IS1 repressor protein InsA
3184125	3184875	0.100266	3184532	3185437	insD-5	L	DNA replication, recombination and repair	IS2 insertion element transposase InsAB'
1153500	1154500	0.100204	1153335	1154357	yceG	-	not classify	predicted aminodeoxychorismate lyase
1153500	1154500	0.100204	1154347	1154988	tmk	F	Nucleotide transport and metabolism	thymidylate kinase
777000	778250	0.0996193	776963	778255	tolB	U	Intracellular trafficking, secretion,and vesicular transport	translocation protein TolB precursor
253750	255500	0.0994685	253702	254202	prfH	J	Translation, ribosomal structure and biogenesis	peptide chain release factor 2
253750	255500	0.0994685	254259	255716	pepD	E	Amino acid transport and metabolism	aminoacyl-histidine dipeptidase (peptidase D)
2171250	2171750	0.0994627	2170945	2172300	gatC	G	Carbohydrate transport and metabolism	galactitol-specific enzyme IIC component of PTS
171625	172875	0.09932	171462	173444	fhuB	P	Inorganic ion transport and metabolism	fused iron-hydroxamate transporter subunits of ABC superfamily: membrane components
2977375	2978375	0.0992058	2977043	2977978	lysR	K	Transcription	DNA-binding transcriptional dual regulator
2977375	2978375	0.0992058	2977965	2978657	ygeA	M	Cell envelope biogenesis, outer membrane	predicted racemase
35875	36875	0.0992022	35377	36270	caiD	I	Lipid metabolism	carnitinyl-CoA dehydratase
35875	36875	0.0992022	36271	37839	caiC	Q	Secondary metabolites biosynthesis, transport and catabolism	crotonobetaine/carnitine-CoA ligase
1505250	1507750	0.0988678	1504805	1506766	ydcP	-	not classify	predicted peptidase
1505250	1507750	0.0988678	1506858	1507088	yncJ	-	not classify	hypothetical protein
1505250	1507750	0.0988678	1507310	1507486	yncN	-	not classify	hypothetical protein
1505250	1507750	0.0988678	1507511	1507948	ydcQ	S	Function unknown	predicted DNA-binding transcriptional regulator
2979375	2981125	0.0988207	2978786	2980204	araE	-	not classify	arabinose transporter
2979375	2981125	0.0988207	2980519	2981280	kduD	R	General function prediction only	2-deoxy-D-gluconate 3-dehydrogenase
702875	704875	0.0987981	703167	705113	nagE	G	Carbohydrate transport and metabolism	fused N-acetyl glucosamine specific PTS enzyme: IIC, IIB , and IIA components
3819375	3819875	0.098674	3819451	3820074	gmk	F	Nucleotide transport and metabolism	guanylate kinase
3096750	3097500	0.0986734	3096580	3097587	yggM	-	not classify	hypothetical protein
887875	889375	0.0985514	887357	889042	ybjL	R	General function prediction only	hypothetical protein
887875	889375	0.0985514	889312	889689	ybjM	-	not classify	predicted inner membrane protein
4216250	4217000	0.0982238	4215132	4216436	aceA	C	Energy production and conversion	isocitrate lyase
4216250	4217000	0.0982238	4216619	4218355	aceK	-	not classify	bifunctional isocitrate dehydrogenase kinase/phosphatase protein
4356750	4358000	0.0980092	4356720	4358054	cadB	E	Amino acid transport and metabolism	predicted lysine/cadaverine transporter
3215625	3217125	0.0979528	3215578	3217098	aer	T	Signal transduction mechanism	fused signal transducer for aerotaxis sensory component/methyl accepting chemotaxis component
4398250	4399000	0.0976084	4398695	4399975	hflX	R	General function prediction only	predicted GTPase
790875	791375	0.097538	790262	791278	galE	M	Cell envelope biogenesis, outer membrane	UDP-galactose-4-epimerase
2517625	2518875	0.0974738	2517279	2518694	gltX	J	Translation, ribosomal structure and biogenesis	glutamyl-tRNA synthetase
3444125	3445125	0.097368	3443629	3444162	rplF	J	Translation, ribosomal structure and biogenesis	50S ribosomal protein L6
3444125	3445125	0.097368	3444175	3444567	rpsH	-	not classify	30S ribosomal protein S8
3444125	3445125	0.097368	3444601	3444906	rpsN	J	Translation, ribosomal structure and biogenesis	30S ribosomal protein S14
3444125	3445125	0.097368	3444921	3445460	rplE	J	Translation, ribosomal structure and biogenesis	50S ribosomal protein L5
2265500	2266000	0.0971284	2264267	2265733	yeiQ	-	not classify	predicted dehydrogenase, NAD-dependent
2265500	2266000	0.0971284	2265851	2266837	yeiR	R	General function prediction only	predicted enzyme
1640250	1642750	0.0970549	1642675	1642926	rem	-	not classify	Qin prophage; predicted protein
4515125	4517375	0.0970248	4514787	4515740	fecR	T	Signal transduction mechanism	KpLE2 phage-like element; transmembrane signal transducer for ferric citrate transport
4515125	4517375	0.0970248	4515737	4516258	fecI	K	Transcription	KpLE2 phage-like element; RNA polymerase, sigma 19 factor
4515125	4517375	0.0970248	4516550	4516825	insA-7	L	DNA replication, recombination and repair	KpLE2 phage-like element; IS1 repressor protein InsA
4515125	4517375	0.0970248	4517361	4518347	yjhU	K	Transcription	KpLE2 phage-like element; predicted DNA-binding transcriptional regulator
2602875	2606625	0.0967985	2602833	2604272	hyfD	P	Inorganic ion transport and metabolism	hydrogenase 4 membrane subunit
2602875	2606625	0.0967985	2604284	2604934	hyfE	C	Energy production and conversion	hydrogenase 4, membrane subunit
2602875	2606625	0.0967985	2604939	2606519	hyfF	P	Inorganic ion transport and metabolism	NADH dehydrogenase subunit N
2602875	2606625	0.0967985	2606509	2608176	hyfG	C	Energy production and conversion	hydrogenase 4, subunit
4353125	4356375	0.0965909	4352977	4354434	yjdL	E	Amino acid transport and metabolism	predicted transporter
4353125	4356375	0.0965909	4354493	4356640	cadA	E	Amino acid transport and metabolism	lysine decarboxylase 1
187875	188875	0.0964702	185978	188650	glnD	O	Posttranslational modification, protein turnover, chaperones	PII uridylyl-transferase
187875	188875	0.0964702	188712	189506	map	J	Translation, ribosomal structure and biogenesis	methionine aminopeptidase
4164000	4165250	0.0963862	4163451	4164308	murI	M	Cell envelope biogenesis, outer membrane	glutamate racemase
2008375	2010375	0.0960909	2007845	2008513	yedK	S	Function unknown	hypothetical protein
2008375	2010375	0.0960909	2008624	2009103	yedL	-	not classify	predicted acyltransferase
2008375	2010375	0.0960909	2010025	2010375	yedM	-	not classify	hypothetical protein
1404250	1405250	0.096044	1404003	1404566	ydaL	S	Function unknown	hypothetical protein
1404250	1405250	0.096044	1404587	1405819	ydaM	-	not classify	predicted diguanylate cyclase, GGDEF domain signalling protein
4245500	4246500	0.0960315	4244807	4245922	malK	G	Carbohydrate transport and metabolism	fused maltose transport subunit, ATP-binding component of ABC superfamily/regulatory protein
4245500	4246500	0.0960315	4245994	4247334	lamB	-	not classify	maltoporin precursor
1404000	1404500	0.0959485	1404003	1404566	ydaL	S	Function unknown	hypothetical protein
1677750	1678250	0.0957739	1677581	1678963	ydgI	E	Amino acid transport and metabolism	predicted arginine/ornithine antiporter transporter
3117625	3119625	0.0956518	3117619	3119301	yghK	C	Energy production and conversion	glycolate transporter
736375	741375	0.0956155	736123	737184	ybfL	L	DNA replication, recombination and repair	predicted transposase (pseudogene)
736375	741375	0.0956155	737315	738076	ybfD	L	DNA replication, recombination and repair	hypothetical protein
736375	741375	0.0956155	738224	738733	ybgA	S	Function unknown	hypothetical protein
736375	741375	0.0956155	738730	740148	phr	L	DNA replication, recombination and repair	deoxyribodipyrimidine photolyase, FAD-binding
736375	741375	0.0956155	740298	741779	ybgH	E	Amino acid transport and metabolism	predicted transporter
1264000	1266500	0.0955772	1262937	1264193	hemA	H	Coenzyme metabolism	glutamyl-tRNA reductase
1264000	1266500	0.0955772	1264235	1265317	prfA	J	Translation, ribosomal structure and biogenesis	peptide chain release factor 1
1264000	1266500	0.0955772	1265317	1266150	hemK	J	Translation, ribosomal structure and biogenesis	N5-glutamine S-adenosyl-L-methionine-dependent methyltransferase
1264000	1266500	0.0955772	1266147	1266539	ychQ	-	not classify	predicted transcriptional regulator
1162500	1163250	0.0954193	1161861	1162502	ycfM	R	General function prediction only	predicted outer membrane lipoprotein
1162500	1163250	0.0954193	1162483	1163307	ycfN	M	Cell envelope biogenesis, outer membrane	thiamin kinase
552250	552750	0.0953909	551814	552323	purE	F	Nucleotide transport and metabolism	phosphoribosylaminoimidazole carboxylase catalytic subunit
552250	552750	0.0953909	552441	553163	ybbF	S	Function unknown	UDP-2,3-diacylglucosamine hydrolase
2918125	2918875	0.095307	2917428	2918768	gudX	R	General function prediction only	predicted glucarate dehydratase
2918125	2918875	0.095307	2918770	2920122	gudP	-	not classify	predicted D-glucarate transporter
3939000	3939500	0.0951938	3938658	3939350	yieP	K	Transcription	predicted transcriptional regulator
1724500	1725750	0.0951252	1724131	1724646	ydhM	K	Transcription	predicted DNA-binding transcriptional regulator
1724500	1725750	0.0951252	1724683	1725780	nemA	C	Energy production and conversion	N-ethylmaleimide reductase, FMN-linked
120125	122875	0.095086	119281	120135	ampE	V	Defense mechanisms	predicted inner membrane protein
120125	122875	0.095086	120178	121551	aroP	E	Amino acid transport and metabolism	aromatic amino acid transporter
120125	122875	0.095086	122092	122856	pdhR	K	Transcription	transcriptional regulator of pyruvate dehydrogenase complex
1910125	1910875	0.0950644	1909719	1910600	htpX	O	Posttranslational modification, protein turnover, chaperones	heat shock protein HtpX
1910125	1910875	0.0950644	1910792	1912840	prc	M	Cell envelope biogenesis, outer membrane	carboxy-terminal protease for penicillin-binding protein 3
240625	241125	0.0950395	240343	240816	ivy	-	not classify	inhibitor of vertebrate C-lysozyme
240625	241125	0.0950395	240859	243303	fadE	I	Lipid metabolism	acyl-CoA dehydrogenase
3937375	3938625	0.0948068	3937208	3938635	hsrA	-	not classify	predicted multidrug or homocysteine efflux system
2686500	2687500	0.0948052	2685491	2686825	yfhA	T	Signal transduction mechanism	predicted DNA-binding response regulator in two-component system
2686500	2687500	0.0948052	2686815	2687528	yfhG	-	not classify	hypothetical protein
818375	819125	0.0947436	818271	818516	moaD	H	Coenzyme metabolism	molybdopterin synthase, small subunit
818375	819125	0.0947436	818518	818970	moaE	-	not classify	molybdopterin synthase, large subunit
818375	819125	0.0947436	819107	819811	ybhL	R	General function prediction only	predicted inner membrane protein
1789875	1790625	0.0945835	1789331	1790044	ydiV	-	not classify	hypothetical protein
1789875	1790625	0.0945835	1790291	1790755	nlpC	M	Cell envelope biogenesis, outer membrane	predicted lipoprotein
3050500	3051000	0.0944905	3050362	3051540	ubiH	C	Energy production and conversion	2-octaprenyl-6-methoxyphenyl hydroxylase
1398750	1400250	0.0943841	1398271	1399797	abgT	H	Coenzyme metabolism	predicted cryptic aminobenzoyl-glutamate transporter
1398750	1400250	0.0943841	1399834	1401279	abgB	R	General function prediction only	predicted peptidase, aminobenzoyl-glutamate utilization protein
3443875	3445625	0.0942731	3443629	3444162	rplF	J	Translation, ribosomal structure and biogenesis	50S ribosomal protein L6
3443875	3445625	0.0942731	3444175	3444567	rpsH	-	not classify	30S ribosomal protein S8
3443875	3445625	0.0942731	3444601	3444906	rpsN	J	Translation, ribosomal structure and biogenesis	30S ribosomal protein S14
3443875	3445625	0.0942731	3444921	3445460	rplE	J	Translation, ribosomal structure and biogenesis	50S ribosomal protein L5
3443875	3445625	0.0942731	3445475	3445789	rplX	J	Translation, ribosomal structure and biogenesis	50S ribosomal protein L24
404625	405625	0.0940778	404059	404868	proC	E	Amino acid transport and metabolism	pyrroline-5-carboxylate reductase
404625	405625	0.0940778	404988	405446	yaiI	S	Function unknown	hypothetical protein
2377500	2380000	0.0939497	2377370	2378665	menF	Q	Secondary metabolites biosynthesis, transport and catabolism	menaquinone-specific isochorismate synthase
2377500	2380000	0.0939497	2378744	2379049	elaB	S	Function unknown	hypothetical protein
2377500	2380000	0.0939497	2379104	2379565	elaA	R	General function prediction only	predicted acyltransferase with acyl-CoA N-acyltransferase domain
2377500	2380000	0.0939497	2379630	2380547	elaC	R	General function prediction only	ribonuclease Z
1128375	1128875	0.0937606	1127062	1128597	mviN	R	General function prediction only	predicted inner membrane protein
1128375	1128875	0.0937606	1128637	1129053	flgN	O	Posttranslational modification, protein turnover, chaperones	export chaperone for FlgK and FlgL
946250	948000	0.0936909	947883	948791	ycaN	K	Transcription	predicted DNA-binding transcriptional regulator
482875	485125	0.093632	480478	483627	acrB	V	Defense mechanisms	multidrug efflux system protein
482875	485125	0.093632	483650	484843	acrA	M	Cell envelope biogenesis, outer membrane	multidrug efflux system
482875	485125	0.093632	484985	485632	acrR	K	Transcription	DNA-binding transcriptional repressor
3453125	3454125	0.0934727	3451951	3453420	gspA	-	not classify	general secretory pathway component, cryptic
3453125	3454125	0.0934727	3453600	3454415	gspC	U	Intracellular trafficking, secretion,and vesicular transport	general secretory pathway component, cryptic
2663625	2664625	0.0933282	2663457	2664737	csiE	K	Transcription	stationary phase inducible protein
2957625	2959375	0.0932029	2957082	2960450	recC	L	DNA replication, recombination and repair	exonuclease V (RecBCD complex), gamma chain
4000750	4003500	0.0930074	4000442	4000822	yigF	-	not classify	conserved inner membrane protein
4000750	4003500	0.0930074	4000836	4001216	yigG	-	not classify	predicted inner membrane protein
4000750	4003500	0.0930074	4001311	4002201	rarD	R	General function prediction only	predicted chloramphenical resistance permease
4000750	4003500	0.0930074	4002253	4002720	yigI	Q	Secondary metabolites biosynthesis, transport and catabolism	hypothetical protein
4000750	4003500	0.0930074	4002885	4003754	pldA	-	not classify	outer membrane phospholipase A
1763500	1764000	0.0929421	1763246	1763656	ydiI	Q	Secondary metabolites biosynthesis, transport and catabolism	hypothetical protein
1763500	1764000	0.0929421	1763653	1766709	ydiJ	C	Energy production and conversion	predicted FAD-linked oxidoreductase
2130875	2132125	0.0928259	2130582	2131421	wcaA	M	Cell envelope biogenesis, outer membrane	predicted glycosyl transferase
2130875	2132125	0.0928259	2131514	2133676	wzc	M	Cell envelope biogenesis, outer membrane	protein-tyrosine kinase
917875	919125	0.0924372	917351	918343	ybjX	-	not classify	hypothetical protein
917875	919125	0.0924372	918458	919573	macA	M	Cell envelope biogenesis, outer membrane	macrolide transporter subunit, membrane fusion protein (MFP) component
4605375	4605875	0.0921618	4604692	4605723	rsmC	J	Translation, ribosomal structure and biogenesis	16S ribosomal RNA m2G1207 methyltransferase
4605375	4605875	0.0921618	4605826	4606239	holD	-	not classify	DNA polymerase III subunit psi
3907500	3910000	0.0920857	3907462	3908421	pstC	P	Inorganic ion transport and metabolism	phosphate transporter subunit
3907500	3910000	0.0920857	3908508	3909548	pstS	P	Inorganic ion transport and metabolism	phosphate transporter subunit
3907500	3910000	0.0920857	3909862	3911691	glmS	M	Cell envelope biogenesis, outer membrane	D-fructose-6-phosphate amidotransferase
366250	367500	0.0914832	365652	366734	lacI	K	Transcription	lac repressor
366250	367500	0.0914832	366811	367758	mhpR	K	Transcription	DNA-binding transcriptional activator, 3HPP-binding
451875	456375	0.0913584	451294	452769	ampG	-	not classify	muropeptide transporter
451875	456375	0.0913584	452813	453391	yajG	-	not classify	predicted lipoprotein
451875	456375	0.0913584	453696	454013	bolA	T	Signal transduction mechanism	regulator of penicillin binding proteins and beta lactamase transcription (morphogene)
451875	456375	0.0913584	454357	455655	tig	O	Posttranslational modification, protein turnover, chaperones	trigger factor
451875	456375	0.0913584	455901	456524	clpP	U	Intracellular trafficking, secretion,and vesicular transport	ATP-dependent Clp protease proteolytic subunit
243875	244875	0.0912754	243543	244121	lpcA	G	Carbohydrate transport and metabolism	phosphoheptose isomerase
243875	244875	0.0912754	244327	245094	yafJ	R	General function prediction only	predicted amidotransfease
4070750	4072000	0.0912098	4070698	4071594	yihU	I	Lipid metabolism	predicted oxidoreductase with NAD(P)-binding Rossmann-fold domain
4070750	4072000	0.0912098	4071762	4072658	yihV	G	Carbohydrate transport and metabolism	predicted sugar kinase
165250	166500	0.091071	164730	167264	mrcB	M	Cell envelope biogenesis, outer membrane	penicillin-binding protein 1b
4153750	4154750	0.0910446	4153024	4154028	argC	E	Amino acid transport and metabolism	N-acetyl-gamma-glutamyl-phosphate reductase
4153750	4154750	0.0910446	4154039	4154812	argB	E	Amino acid transport and metabolism	acetylglutamate kinase
1429125	1430125	0.0910159	1427073	1430435	stfR	-	not classify	Rac prophage; predicted tail fiber protein
2608750	2609500	0.0907886	2608728	2609486	hyfI	C	Energy production and conversion	hydrogenase 4, Fe-S subunit
2608750	2609500	0.0907886	2609479	2609892	hyfJ	-	not classify	predicted processing element hydrogenase 4
2679375	2682875	0.090769	2677486	2680767	yphG	-	not classify	hypothetical protein
2679375	2682875	0.090769	2680885	2682078	yphH	G	Carbohydrate transport and metabolism	predicted DNA-binding transcriptional regulator
2679375	2682875	0.090769	2682276	2683529	glyA	E	Amino acid transport and metabolism	serine hydroxymethyltransferase
2124250	2124750	0.0907308	2124249	2125214	fcl	G	Carbohydrate transport and metabolism	bifunctional GDP-fucose synthetase: GDP-4-dehydro-6-deoxy-D-mannose epimerase/ GDP-4-dehydro-6-L-deoxygalactose reductase
3987750	3988250	0.0906241	3987111	3987851	hemD	H	Coenzyme metabolism	uroporphyrinogen-III synthetase
3987750	3988250	0.0906241	3987848	3988789	hemC	-	not classify	porphobilinogen deaminase
877750	879000	0.090591	877471	877854	yliH	-	not classify	hypothetical protein
877750	879000	0.090591	877965	879080	yliI	G	Carbohydrate transport and metabolism	predicted dehydrogenase
134750	136250	0.0905366	134388	134750	yacL	-	not classify	hypothetical protein
134750	136250	0.0905366	134788	135582	speD	-	not classify	S-adenosylmethionine decarboxylase proenzyme
134750	136250	0.0905366	135598	136464	speE	E	Amino acid transport and metabolism	spermidine synthase
2009750	2010250	0.0904983	2010025	2010375	yedM	-	not classify	hypothetical protein
3567500	3569250	0.0904914	3567369	3569342	glgX	G	Carbohydrate transport and metabolism	glycogen debranching enzyme
3393875	3395875	0.0904404	3390480	3394280	yhdP	S	Function unknown	conserved membrane protein, predicted transporter
3393875	3395875	0.0904404	3394348	3395817	rng	J	Translation, ribosomal structure and biogenesis	ribonuclease G
3393875	3395875	0.0904404	3395807	3396400	maf	D	Cell division and chromosome partitioning	Maf-like protein
2159125	2160875	0.0903013	2156410	2159487	mdtC	V	Defense mechanisms	multidrug efflux system, subunit C
2159125	2160875	0.0903013	2159488	2160903	mdtD	-	not classify	multidrug efflux system protein
914375	914875	0.0902811	914575	915270	aqpZ	-	not classify	aquaporin Z
2975625	2976125	0.0902685	2974621	2975652	galR	K	Transcription	DNA-binding transcriptional repressor
2975625	2976125	0.0902685	2975659	2976921	lysA	E	Amino acid transport and metabolism	diaminopimelate decarboxylase, PLP-binding
1286500	1287500	0.0901557	1287005	1287847	purU	F	Nucleotide transport and metabolism	formyltetrahydrofolate deformylase
4558625	4559625	0.0901097	4558020	4558703	yjiH	S	Function unknown	conserved inner membrane protein
4558625	4559625	0.0901097	4558953	4559507	kptA	J	Translation, ribosomal structure and biogenesis	RNA 2'-phosphotransferase-like protein
4558625	4559625	0.0901097	4559520	4560698	yjiJ	-	not classify	predicted inner membrane protein
1278500	1279250	0.0896681	1277180	1278571	narK	P	Inorganic ion transport and metabolism	nitrate/nitrite transporter
1278500	1279250	0.0896681	1279087	1282830	narG	C	Energy production and conversion	nitrate reductase 1, alpha subunit
2337875	2339875	0.0896464	2337589	2338311	ubiG	H	Coenzyme metabolism	3-demethylubiquinone-9 3-methyltransferase
2337875	2339875	0.0896464	2338439	2342191	yfaL	U	Intracellular trafficking, secretion,and vesicular transport	adhesin
2514125	2516375	0.0894484	2513665	2515854	yfeA	-	not classify	predicted diguanylate cyclase
3507875	3508875	0.0893418	3507835	3508998	yhfX	E	Amino acid transport and metabolism	predicted amino acid racemase
3777625	3778625	0.0893382	3777077	3777853	lldR	K	Transcription	DNA-binding transcriptional repressor
3777625	3778625	0.0893382	3777850	3779040	lldD	C	Energy production and conversion	L-lactate dehydrogenase, FMN-linked
586625	587625	0.089204	586314	587204	ybcH	-	not classify	hypothetical protein
586625	587625	0.089204	587205	590177	nfrA	-	not classify	bacteriophage N4 receptor, outer membrane subunit
4427000	4429000	0.0891373	4426958	4427578	fklB	O	Posttranslational modification, protein turnover, chaperones	FKBP-type peptidyl-prolyl cis-trans isomerase (rotamase)
4427000	4429000	0.0891373	4427887	4429299	cycA	E	Amino acid transport and metabolism	D-alanine/D-serine/glycine transporter
4595375	4596875	0.089087	4595173	4597464	mdoB	M	Cell envelope biogenesis, outer membrane	phosphoglycerol transferase I
1128375	1130375	0.0889708	1127062	1128597	mviN	R	General function prediction only	predicted inner membrane protein
1128375	1130375	0.0889708	1128637	1129053	flgN	O	Posttranslational modification, protein turnover, chaperones	export chaperone for FlgK and FlgL
1128375	1130375	0.0889708	1129058	1129351	flgM	U	Intracellular trafficking, secretion,and vesicular transport	anti-sigma factor for FliA (sigma 28)
1128375	1130375	0.0889708	1129427	1130086	flgA	O	Posttranslational modification, protein turnover, chaperones	flagellar basal body P-ring biosynthesis protein A
1128375	1130375	0.0889708	1130241	1130657	flgB	N	Cell motility and secretion	flagellar basal-body rod protein B
2940250	2940750	0.0886032	2939672	2940589	gcvA	K	Transcription	DNA-binding transcriptional dual regulator
2097000	2097750	0.0885115	2096471	2097637	ugd	M	Cell envelope biogenesis, outer membrane	UDP-glucose 6-dehydrogenase
1424375	1426375	0.0882899	1425770	1426750	insH-5	L	DNA replication, recombination and repair	Rac prophage; IS5 transposase and trans-activator
1225000	1225500	0.0881916	1224608	1225303	minC	-	not classify	septum formation inhibitor
1459125	1460125	0.0881835	1458917	1460122	paaJ	I	Lipid metabolism	acetyl-CoA acetyltransferase
2733375	2736625	0.0881012	2733053	2734033	rluD	J	Translation, ribosomal structure and biogenesis	23S rRNA pseudouridine synthase
2733375	2736625	0.0881012	2734168	2734905	yfiO	R	General function prediction only	predicted lipoprotein
2733375	2736625	0.0881012	2735176	2735517	yfiA	J	Translation, ribosomal structure and biogenesis	cold shock protein associated with 30S ribosomal subunit
2733375	2736625	0.0881012	2735621	2735668	pheL	-	not classify	pheA gene leader peptide
2733375	2736625	0.0881012	2735767	2736927	pheA	E	Amino acid transport and metabolism	fused chorismate mutase P/prephenate dehydratase
1038500	1039750	0.0880124	1036963	1038507	appC	C	Energy production and conversion	cytochrome bd-II oxidase, subunit I
1038500	1039750	0.0880124	1038519	1039655	appB	C	Energy production and conversion	cytochrome bd-II oxidase, subunit II
1415875	1417875	0.0878701	1415862	1416032	ydaE	-	not classify	Rac prophage; conserved protein
1415875	1417875	0.0878701	1416032	1416253	kil	-	not classify	Rac prophage; inhibitor of ftsZ, killing protein
1415875	1417875	0.0878701	1416695	1417183	sieB	-	not classify	Rac prophage; phage superinfection exclusion protein
1415875	1417875	0.0878701	1417180	1417335	ydaF	-	not classify	Rac prophage; predicted protein
1415875	1417875	0.0878701	1417346	1417480	ydaG	-	not classify	Rac prophage; predicted protein
1415875	1417875	0.0878701	1417789	1418265	racR	-	not classify	Rac prophage; predicted DNA-binding transcriptional regulator
476625	477875	0.0878127	476291	477841	ylaB	T	Signal transduction mechanism	conserved inner membrane protein
3616500	3617000	0.0877969	3615799	3616605	nikE	P	Inorganic ion transport and metabolism	nickel transporter subunit
3616500	3617000	0.0877969	3616611	3617012	nikR	K	Transcription	nickel responsive regulator
433625	434375	0.0877391	432679	433782	ribD	H	Coenzyme metabolism	fused diaminohydroxyphosphoribosylaminopyrimidine deaminase and 5-amino-6-(5-phosphoribosylamino) uracil reductase
433625	434375	0.0877391	433871	434341	ribH	-	not classify	riboflavin synthase subunit beta
433625	434375	0.0877391	434361	434780	nusB	K	Transcription	transcription antitermination protein NusB
3218500	3219500	0.0876863	3217489	3218895	ygjG	E	Amino acid transport and metabolism	putrescine:2-oxoglutaric acid aminotransferase, PLP-dependent
3218500	3219500	0.0876863	3218937	3219269	ygjH	R	General function prediction only	hypothetical protein
3218500	3219500	0.0876863	3219488	3220471	ebgR	K	Transcription	DNA-binding transcriptional repressor
2080125	2080625	0.0876298	2079405	2080571	dacD	M	Cell envelope biogenesis, outer membrane	D-alanyl-D-alanine carboxypeptidase (penicillin-binding protein 6b)
4131250	4131750	0.0876079	4130639	4131529	metF	E	Amino acid transport and metabolism	5,10-methylenetetrahydrofolate reductase
3296375	3297375	0.0873065	3296233	3296868	yraR	G	Carbohydrate transport and metabolism	predicted nucleoside-diphosphate-sugar epimerase
3296375	3297375	0.0873065	3296996	3297514	yhbO	R	General function prediction only	predicted intracellular protease
1137375	1137875	0.0872392	1136594	1137535	flgJ	O	Posttranslational modification, protein turnover, chaperones	flagellar biosynthesis protein FlgJ
1137375	1137875	0.0872392	1137601	1139244	flgK	N	Cell motility and secretion	flagellar hook-associated protein K
782125	783375	0.0871901	781308	782351	nadA	-	not classify	quinolinate synthetase
782125	783375	0.0871901	782389	783108	pnuC	H	Coenzyme metabolism	predicted nicotinamide mononucleotide transporter
782125	783375	0.0871901	783105	784046	ybgR	P	Inorganic ion transport and metabolism	zinc transporter ZitB
818500	819000	0.0871796	818271	818516	moaD	H	Coenzyme metabolism	molybdopterin synthase, small subunit
818500	819000	0.0871796	818518	818970	moaE	-	not classify	molybdopterin synthase, large subunit
4053500	4054250	0.0870463	4053313	4054362	glnL	T	Signal transduction mechanism	sensory histidine kinase in two-component regulatory system with GlnG
4617000	4620000	0.0869872	4616252	4617574	deoA	F	Nucleotide transport and metabolism	thymidine phosphorylase
4617000	4620000	0.0869872	4617626	4618849	deoB	G	Carbohydrate transport and metabolism	phosphopentomutase
4617000	4620000	0.0869872	4618906	4619625	deoD	F	Nucleotide transport and metabolism	purine nucleoside phosphorylase
4617000	4620000	0.0869872	4619792	4621123	yjjJ	R	General function prediction only	predicted DNA-binding transcriptional regulator
4301125	4302625	0.0869308	4301101	4302132	yjcR	V	Defense mechanisms	predicted membrane fusion protein of efflux pump
2309125	2309875	0.0868572	2308501	2309556	yojL	-	not classify	predicted thiamine biosynthesis lipoprotein
2309125	2309875	0.0868572	2309668	2310771	ompC	M	Cell envelope biogenesis, outer membrane	outer membrane porin protein C
667750	668250	0.0868211	667471	667938	ybeA	S	Function unknown	hypothetical protein
667750	668250	0.0868211	667942	668259	ybeB	-	not classify	hypothetical protein
3923500	3924250	0.0867322	3921767	3923656	gidA	D	Cell division and chromosome partitioning	glucose-inhibited division protein A
3923500	3924250	0.0867322	3924035	3924478	mioC	C	Energy production and conversion	flavodoxin
2022500	2025000	0.0865663	2021992	2022615	rcsA	K	Transcription	DNA-binding transcriptional activator, co-regulator with RcsB
2022500	2025000	0.0865663	2022659	2022847	dsrB	-	not classify	hypothetical protein
2022500	2025000	0.0865663	2023010	2023237	yodD	-	not classify	hypothetical protein
2022500	2025000	0.0865663	2023535	2024350	yedP	R	General function prediction only	hypothetical protein
2022500	2025000	0.0865663	2024347	2026041	yedQ	-	not classify	predicted diguanylate cyclase
483000	484750	0.0864623	480478	483627	acrB	V	Defense mechanisms	multidrug efflux system protein
483000	484750	0.0864623	483650	484843	acrA	M	Cell envelope biogenesis, outer membrane	multidrug efflux system
4461375	4462375	0.0864456	4461077	4462732	treC	-	not classify	trehalose-6-P hydrolase
3840500	3842250	0.0859713	3840478	3841812	yicO	R	General function prediction only	predicted xanthine/uracil permase
3840500	3842250	0.0859713	3841987	3843753	ade	F	Nucleotide transport and metabolism	cryptic adenine deaminase
1683625	1685125	0.0859248	1683209	1684612	fumC	C	Energy production and conversion	fumarate hydratase
1683625	1685125	0.0859248	1684755	1686401	fumA	C	Energy production and conversion	fumarate hydratase (fumarase A), aerobic Class I
3356500	3357500	0.0858422	3352654	3357207	gltB	E	Amino acid transport and metabolism	glutamate synthase, large subunit
3356500	3357500	0.0858422	3357220	3358638	gltD	R	General function prediction only	glutamate synthase, 4Fe-4S protein, small subunit
2735875	2736625	0.0857146	2735767	2736927	pheA	E	Amino acid transport and metabolism	fused chorismate mutase P/prephenate dehydratase
3985500	3986000	0.0856746	3984709	3985905	hemY	H	Coenzyme metabolism	predicted protoheme IX synthesis protein
3985500	3986000	0.0856746	3985908	3987089	hemX	H	Coenzyme metabolism	predicted uroporphyrinogen III methylase
4008375	4009875	0.0855074	4008223	4009023	yigL	R	General function prediction only	predicted hydrolase
4008375	4009875	0.0855074	4009099	4009998	yigM	R	General function prediction only	predicted inner membrane protein
2061875	2063375	0.0854219	2061412	2062491	cobT	H	Coenzyme metabolism	nicotinate-nucleotide--dimethylbenzimidazole phosphoribosyltransferase
2061875	2063375	0.0854219	2062503	2063246	cobS	H	Coenzyme metabolism	cobalamin synthase
2061875	2063375	0.0854219	2063243	2063788	cobU	H	Coenzyme metabolism	adenosylcobinamide kinase/adenosylcobinamide-phosphate guanylyltransferase
180250	180750	0.0853619	179237	180754	dgt	F	Nucleotide transport and metabolism	deoxyguanosinetriphosphate triphosphohydrolase
4472250	4472750	0.0851578	4472147	4472740	yjgJ	K	Transcription	predicted transcriptional regulator
1245375	1252125	0.0851544	1244902	1246599	treA	G	Carbohydrate transport and metabolism	periplasmic trehalase
1245375	1252125	0.0851544	1246919	1248337	dhaH	S	Function unknown	fused predicted dihydroxyacetone-specific PTS enzymes: HPr component/EI component
1245375	1252125	0.0851544	1248348	1248980	dhaL	G	Carbohydrate transport and metabolism	dihydroxyacetone kinase, C-terminal domain
1245375	1252125	0.0851544	1248991	1250061	dhaK	G	Carbohydrate transport and metabolism	dihydroxyacetone kinase, N-terminal domain
1245375	1252125	0.0851544	1250289	1252208	dhaR	K	Transcription	predicted DNA-binding transcriptional regulator, dihydroxyacetone
3286625	3288375	0.0849995	3286112	3286807	yraI	U	Intracellular trafficking, secretion,and vesicular transport	predicted periplasmic pilin chaperone
3286625	3288375	0.0849995	3286836	3289352	yraJ	U	Intracellular trafficking, secretion,and vesicular transport	predicted outer membrane protein
762375	762875	0.0849291	762237	763403	sucC	C	Energy production and conversion	succinyl-CoA synthetase subunit beta
921250	921750	0.0849277	919570	921516	macB	V	Defense mechanisms	fused macrolide transporter subunits of ABC superfamily: ATP-binding component/membrane component
921250	921750	0.0849277	921589	921813	cspD	-	not classify	cold shock protein homolog
184375	185375	0.0849149	184257	185069	yaeI	R	General function prediction only	predicted phosphatase
184375	185375	0.0849149	185123	185947	dapD	E	Amino acid transport and metabolism	2,3,4,5-tetrahydropyridine-2-carboxylate N-succinyltransferase
1493625	1494125	0.0847839	1493312	1494655	ydcJ	S	Function unknown	hypothetical protein
2233375	2234875	0.0847409	2233287	2234522	yeiA	F	Nucleotide transport and metabolism	dihydropyrimidine dehydrogenase
2233375	2234875	0.0847409	2234765	2235775	mglC	G	Carbohydrate transport and metabolism	beta-methylgalactoside transporter inner membrane component
1018125	1018875	0.0846511	1017708	1018160	ycbG	-	not classify	hypothetical protein
1018125	1018875	0.0846511	1018236	1019276	ompA	M	Cell envelope biogenesis, outer membrane	outer membrane protein A (3a;II*;G;d)
2396000	2398750	0.0846508	2395461	2398193	nuoG	C	Energy production and conversion	NADH dehydrogenase subunit G
2396000	2398750	0.0846508	2398240	2399577	nuoF	C	Energy production and conversion	NADH:ubiquinone oxidoreductase, chain F
466750	468250	0.0845255	466636	467454	cof	R	General function prediction only	thiamin pyrimidine pyrophosphate hydrolase
466750	468250	0.0845255	467607	468065	ybaO	K	Transcription	predicted DNA-binding transcriptional regulator
466750	468250	0.0845255	468095	469867	mdlA	V	Defense mechanisms	fused predicted multidrug transporter subunits of ABC superfamily: ATP-binding components
2429375	2432625	0.0844299	2429044	2429706	dedD	S	Function unknown	hypothetical protein
2429375	2432625	0.0844299	2429696	2430964	folC	H	Coenzyme metabolism	bifunctional folylpolyglutamate synthase/ dihydrofolate synthase
2429375	2432625	0.0844299	2431034	2431948	accD	I	Lipid metabolism	acetyl-CoA carboxylase subunit beta
2429375	2432625	0.0844299	2432104	2432763	dedA	S	Function unknown	conserved inner membrane protein
2679500	2681250	0.0840477	2677486	2680767	yphG	-	not classify	hypothetical protein
2679500	2681250	0.0840477	2680885	2682078	yphH	G	Carbohydrate transport and metabolism	predicted DNA-binding transcriptional regulator
3378375	3379875	0.0840347	3378213	3378611	yhcB	-	not classify	hypothetical protein
3378375	3379875	0.0840347	3378765	3380132	degQ	O	Posttranslational modification, protein turnover, chaperones	serine endoprotease, periplasmic
206375	208125	0.0839881	205126	208608	dnaE	L	DNA replication, recombination and repair	DNA polymerase III subunit alpha
3955250	3956000	0.0839531	3954950	3955843	ilvY	K	Transcription	DNA-binding transcriptional dual regulator
3955250	3956000	0.0839531	3955993	3957468	ilvC	H	Coenzyme metabolism	ketol-acid reductoisomerase
1852250	1854250	0.0839383	1852120	1852878	ydjF	G	Carbohydrate transport and metabolism	predicted DNA-binding transcriptional regulator
1852250	1854250	0.0839383	1853015	1853995	ydjG	C	Energy production and conversion	predicted oxidoreductase
1852250	1854250	0.0839383	1854005	1854952	ydjH	G	Carbohydrate transport and metabolism	predicted kinase
3719625	3720125	0.0839154	3719221	3720072	insK	L	DNA replication, recombination and repair	IS150 conserved protein InsB
4372750	4375000	0.0838479	4372652	4373680	yjeK	E	Amino acid transport and metabolism	predicted lysine aminomutase
4372750	4375000	0.0838479	4373722	4374288	efp	J	Translation, ribosomal structure and biogenesis	elongation factor P
4372750	4375000	0.0838479	4374340	4374465	ecnA	-	not classify	entericidin A membrane lipoprotein, antidote entericidin B
4372750	4375000	0.0838479	4374576	4374722	ecnB	S	Function unknown	entericidin B membrane lipoprotein
4372750	4375000	0.0838479	4374898	4375215	sugE	P	Inorganic ion transport and metabolism	multidrug efflux system protein
1614750	1615250	0.0837012	1613787	1614902	yneK	-	not classify	hypothetical protein
1614750	1615250	0.0837012	1615052	1616242	sotB	G	Carbohydrate transport and metabolism	sugar efflux transporter
876625	877375	0.0836754	875933	877258	yliG	J	Translation, ribosomal structure and biogenesis	predicted SAM-dependent methyltransferase
2852125	2852875	0.0831436	2851318	2852286	hypE	O	Posttranslational modification, protein turnover, chaperones	carbamoyl phosphate phosphatase, hydrogenase 3 maturation protein
2852125	2852875	0.0831436	2852360	2854438	fhlA	T	Signal transduction mechanism	DNA-binding transcriptional activator
3886125	3886875	0.0830515	3884851	3886215	trmE	R	General function prediction only	tRNA modification GTPase
3886125	3886875	0.0830515	3886458	3886532	tnaC	-	not classify	tryptophanase leader peptide
3886125	3886875	0.0830515	3886753	3888168	tnaA	E	Amino acid transport and metabolism	tryptophanase/L-cysteine desulfhydrase, PLP-dependent
2429375	2430125	0.0830062	2429044	2429706	dedD	S	Function unknown	hypothetical protein
2429375	2430125	0.0830062	2429696	2430964	folC	H	Coenzyme metabolism	bifunctional folylpolyglutamate synthase/ dihydrofolate synthase
2597500	2598000	0.0829849	2596904	2597782	dapA	M	Cell envelope biogenesis, outer membrane	dihydrodipicolinate synthase
2597500	2598000	0.0829849	2597928	2598500	gcvR	E	Amino acid transport and metabolism	DNA-binding transcriptional repressor, regulatory protein accessory to GcvA
45500	47000	0.0827095	45463	45750	fixX	C	Energy production and conversion	predicted 4Fe-4S ferredoxin-type protein
45500	47000	0.0827095	45807	47138	yaaU	-	not classify	predicted transporter
1624250	1625500	0.0825856	1623359	1625404	dcp	E	Amino acid transport and metabolism	dipeptidyl carboxypeptidase II
2749625	2750125	0.082448	2748853	2749731	ppnK	G	Carbohydrate transport and metabolism	inorganic polyphosphate/ATP-NAD kinase
2749625	2750125	0.082448	2749817	2751478	recN	L	DNA replication, recombination and repair	recombination and repair protein
1885000	1888000	0.0823762	1884888	1886015	rnd	J	Translation, ribosomal structure and biogenesis	ribonuclease D
1885000	1888000	0.0823762	1886085	1887770	fadD	Q	Secondary metabolites biosynthesis, transport and catabolism	acyl-CoA synthase
1885000	1888000	0.0823762	1887975	1888556	yeaY	-	not classify	predicted lipoprotein
4628500	4630750	0.0823468	4626878	4628545	yjjK	R	General function prediction only	fused predicted transporter subunits of ABC superfamily: ATP-binding components
4628500	4630750	0.0823468	4628756	4630693	slt	M	Cell envelope biogenesis, outer membrane	lytic murein transglycosylase, soluble
221375	222625	0.0822361	220968	221621	metI	P	Inorganic ion transport and metabolism	DL-methionine transporter subunit
221375	222625	0.0822361	221614	222645	metN	P	Inorganic ion transport and metabolism	DL-methionine transporter subunit
120125	122625	0.082115	119281	120135	ampE	V	Defense mechanisms	predicted inner membrane protein
120125	122625	0.082115	120178	121551	aroP	E	Amino acid transport and metabolism	aromatic amino acid transporter
120125	122625	0.082115	122092	122856	pdhR	K	Transcription	transcriptional regulator of pyruvate dehydrogenase complex
2374750	2375250	0.0820979	2373984	2374841	menB	H	Coenzyme metabolism	naphthoate synthase
2374750	2375250	0.0820979	2374856	2375614	yfbB	R	General function prediction only	predicted peptidase
738125	738625	0.0819665	738224	738733	ybgA	S	Function unknown	hypothetical protein
1292000	1292500	0.0818732	1291732	1292145	hns	R	General function prediction only	global DNA-binding transcriptional dual regulator H-NS
764250	765250	0.0817452	763403	764272	sucD	C	Energy production and conversion	succinyl-CoA synthetase subunit alpha
764250	765250	0.0817452	764376	765098	mngR	K	Transcription	DNA-binding transcriptional dual regulator, fatty-acyl-binding
764250	765250	0.0817452	765207	767183	mngA	G	Carbohydrate transport and metabolism	fused 2-O-a-mannosyl-D-glycerate specific PTS enzymes: IIA component/IIB component/IIC component
2377625	2379125	0.08172	2377370	2378665	menF	Q	Secondary metabolites biosynthesis, transport and catabolism	menaquinone-specific isochorismate synthase
2377625	2379125	0.08172	2378744	2379049	elaB	S	Function unknown	hypothetical protein
2377625	2379125	0.08172	2379104	2379565	elaA	R	General function prediction only	predicted acyltransferase with acyl-CoA N-acyltransferase domain
1148875	1149375	0.0816779	1147982	1148935	fabH	I	Lipid metabolism	3-oxoacyl-(acyl carrier protein) synthase
1148875	1149375	0.0816779	1148951	1149880	fabD	I	Lipid metabolism	acyl carrier protein S-malonyltransferase
739875	740375	0.0811579	738730	740148	phr	L	DNA replication, recombination and repair	deoxyribodipyrimidine photolyase, FAD-binding
739875	740375	0.0811579	740298	741779	ybgH	E	Amino acid transport and metabolism	predicted transporter
4176500	4178000	0.0810838	4176470	4176898	rplK	-	not classify	50S ribosomal protein L11
4176500	4178000	0.0810838	4176902	4177606	rplA	-	not classify	50S ribosomal protein L1
132125	136875	0.0810226	131615	134212	acnB	C	Energy production and conversion	aconitate hydratase
132125	136875	0.0810226	134388	134750	yacL	-	not classify	hypothetical protein
132125	136875	0.0810226	134788	135582	speD	-	not classify	S-adenosylmethionine decarboxylase proenzyme
132125	136875	0.0810226	135598	136464	speE	E	Amino acid transport and metabolism	spermidine synthase
132125	136875	0.0810226	136570	136917	yacC	-	not classify	hypothetical protein
2236375	2237875	0.0807778	2235791	2237311	mglA	G	Carbohydrate transport and metabolism	fused methyl-galactoside transporter subunits of ABC superfamily: ATP-binding components
2236375	2237875	0.0807778	2237372	2238370	mglB	G	Carbohydrate transport and metabolism	methyl-galactoside transporter subunit
3479125	3481125	0.0806711	3478629	3479183	yheR	R	General function prediction only	glutathione-regulated potassium-efflux system ancillary protein
3479125	3481125	0.0806711	3479311	3481224	yheS	R	General function prediction only	fused predicted transporter subunits of ABC superfamily: ATP-binding components
3300125	3301125	0.0805692	3299507	3300502	yhbU	-	not classify	predicted peptidase (collagenase-like)
3300125	3301125	0.0805692	3300511	3301389	yhbV	-	not classify	predicted protease
2076500	2077250	0.0805102	2077056	2077451	yeeX	-	not classify	hypothetical protein
940500	942500	0.0803958	940182	942626	dmsA	C	Energy production and conversion	dimethyl sulfoxide reductase, anaerobic, subunit A
1683625	1685375	0.0802507	1683209	1684612	fumC	C	Energy production and conversion	fumarate hydratase
1683625	1685375	0.0802507	1684755	1686401	fumA	C	Energy production and conversion	fumarate hydratase (fumarase A), aerobic Class I
1209375	1211125	0.0801784	1208908	1209462	pin	L	DNA replication, recombination and repair	e14 prophage; site-specific DNA recombinase
1209375	1211125	0.0801784	1209569	1210402	mcrA	V	Defense mechanisms	e14 prophage; 5-methylcytosine-specific restriction endonuclease B
1209375	1211125	0.0801784	1210903	1211226	elbA	-	not classify	hypothetical protein
992125	993625	0.0801453	989845	992457	pepN	E	Amino acid transport and metabolism	aminopeptidase N
992125	993625	0.0801453	992500	993267	ssuB	P	Inorganic ion transport and metabolism	alkanesulfonate transporter subunit
992125	993625	0.0801453	993264	994055	ssuC	P	Inorganic ion transport and metabolism	alkanesulfonate transporter subunit
1214000	1215000	0.0801263	1213487	1214698	ycgF	-	not classify	predicted FAD-binding phosphodiesterase
2718125	2718875	0.0800938	2717975	2720635	yfiQ	C	Energy production and conversion	fused predicted acyl-CoA synthetase: NAD(P)-binding subunit/ATP-binding subunit
3100000	3101000	0.0798569	3099829	3100155	yggL	-	not classify	hypothetical protein
3100000	3101000	0.0798569	3100155	3100874	yggH	R	General function prediction only	tRNA(m7G46)-methyltransferase
4421625	4422375	0.0797498	4420869	4421723	ulaE	G	Carbohydrate transport and metabolism	L-xylulose 5-phosphate 3-epimerase
4421625	4422375	0.0797498	4421723	4422409	ulaF	G	Carbohydrate transport and metabolism	L-ribulose 5-phosphate 4-epimerase
3241375	3242875	0.0796644	3241351	3242763	uxaC	G	Carbohydrate transport and metabolism	glucuronate isomerase
3096875	3097375	0.0796031	3096580	3097587	yggM	-	not classify	hypothetical protein
2918000	2919250	0.0796009	2917428	2918768	gudX	R	General function prediction only	predicted glucarate dehydratase
2918000	2919250	0.0796009	2918770	2920122	gudP	-	not classify	predicted D-glucarate transporter
4263125	4264375	0.0793093	4262337	4263752	dnaB	L	DNA replication, recombination and repair	replicative DNA helicase
4263125	4264375	0.0793093	4263805	4264884	alr	M	Cell envelope biogenesis, outer membrane	alanine racemase
2564875	2565375	0.0792842	2563503	2564906	eutA	E	Amino acid transport and metabolism	reactivating factor for ethanolamine ammonia lyase
2564875	2565375	0.0792842	2564903	2566129	eutH	-	not classify	predicted inner membrane protein
3283500	3284000	0.0792305	3282707	3283510	agaC	-	not classify	N-acetylgalactosamine-specific enzyme IIC component of PTS
3283500	3284000	0.0792305	3283500	3284291	agaD	-	not classify	N-acetylgalactosamine-specific enzyme IID component of PTS
3249625	3251375	0.0791035	3249046	3250032	yqjG	O	Posttranslational modification, protein turnover, chaperones	predicted S-transferase
3249625	3251375	0.0791035	3250326	3250691	yhaH	S	Function unknown	predicted inner membrane protein
3249625	3251375	0.0791035	3250933	3251289	yhaI	S	Function unknown	predicted inner membrane protein
3249625	3251375	0.0791035	3251340	3252236	yhaJ	K	Transcription	predicted DNA-binding transcriptional regulator
4025375	4025875	0.0789838	4025632	4026795	fadA	I	Lipid metabolism	acetyl-CoA acetyltransferase
427000	430000	0.0789422	426871	428718	secD	U	Intracellular trafficking, secretion,and vesicular transport	protein export protein SecD
427000	430000	0.0789422	428729	429700	secF	U	Intracellular trafficking, secretion,and vesicular transport	protein export protein SecF
427000	430000	0.0789422	429829	430176	yajD	-	not classify	hypothetical protein
932625	933625	0.0789238	932447	936436	ftsK	D	Cell division and chromosome partitioning	DNA-binding membrane protein required for chromosome resolution and partitioning
1287000	1287500	0.078912	1287005	1287847	purU	F	Nucleotide transport and metabolism	formyltetrahydrofolate deformylase
177875	178625	0.078862	177662	178462	yadT	P	Inorganic ion transport and metabolism	vitamin B12-transporter protein BtuF
177875	178625	0.078862	178455	179153	pfs	F	Nucleotide transport and metabolism	5'-methylthioadenosine/S-adenosylhomocysteine nucleosidase
4505500	4506500	0.0788274	4505489	4506640	insI-3	L	DNA replication, recombination and repair	KpLE2 phage-like element; IS30 transposase
1074000	1075750	0.0787582	1073465	1074103	ycdC	K	Transcription	predicted DNA-binding transcriptional regulator
1074000	1075750	0.0787582	1074143	1078105	putA	C	Energy production and conversion	fused DNA-binding transcriptional regulator/proline dehydrogenase/pyrroline-5-carboxylate dehydrogenase
2603000	2604500	0.0786758	2602833	2604272	hyfD	P	Inorganic ion transport and metabolism	hydrogenase 4 membrane subunit
2603000	2604500	0.0786758	2604284	2604934	hyfE	C	Energy production and conversion	hydrogenase 4, membrane subunit
579375	590625	0.0786434	590164	592401	nfrB	M	Cell envelope biogenesis, outer membrane	bacteriophage N4 receptor, inner membrane subunit
1864500	1865250	0.0786165	1864932	1866866	yeaG	T	Signal transduction mechanism	conserved protein with nucleoside triphosphate hydrolase domain
2267375	2267875	0.0785873	2266876	2267589	yeiU	I	Lipid metabolism	undecaprenyl pyrophosphate phosphatase
4577375	4579125	0.0785674	4578091	4579485	hsdS	V	Defense mechanisms	specificity determinant for hsdM and hsdR
2022500	2024250	0.078506	2021992	2022615	rcsA	K	Transcription	DNA-binding transcriptional activator, co-regulator with RcsB
2022500	2024250	0.078506	2022659	2022847	dsrB	-	not classify	hypothetical protein
2022500	2024250	0.078506	2023010	2023237	yodD	-	not classify	hypothetical protein
2022500	2024250	0.078506	2023535	2024350	yedP	R	General function prediction only	hypothetical protein
4146625	4147875	0.0784501	4146555	4148288	yijP	R	General function prediction only	conserved inner membrane protein
3261750	3263250	0.0784027	3261708	3263039	tdcC	E	Amino acid transport and metabolism	L-threonine/L-serine transporter
3261750	3263250	0.0784027	3263061	3264050	tdcB	E	Amino acid transport and metabolism	threonine dehydratase
1234250	1235000	0.0783865	1234161	1234880	fadR	K	Transcription	fatty acid metabolism regulator
1234250	1235000	0.0783865	1234932	1236464	ycgB	S	Function unknown	hypothetical protein
2167625	2168875	0.0783312	2166736	2167635	yegS	R	General function prediction only	hypothetical protein
2167625	2168875	0.0783312	2168251	2168559	insE-5	-	not classify	IS3 element protein InsE
2167625	2168875	0.0783312	2168556	2169422	insF-5	L	DNA replication, recombination and repair	IS3 element protein InsF
4548000	4549250	0.0782642	4547976	4549319	gntP	E	Amino acid transport and metabolism	fructuronate transporter
2906375	2907875	0.0779176	2906051	2907688	pyrG	F	Nucleotide transport and metabolism	CTP synthetase
1027875	1028625	0.077847	1027627	1027995	yccV	S	Function unknown	DNA-binding protein, hemimethylated
1027875	1028625	0.077847	1028002	1029105	yccW	R	General function prediction only	predicted methyltransferase
718000	724750	0.0777973	717485	719683	speF	E	Amino acid transport and metabolism	ornithine decarboxylase isozyme, inducible
718000	724750	0.0777973	720279	720956	kdpE	K	Transcription	DNA-binding response regulator in two-component regulatory system with KdpD
718000	724750	0.0777973	720953	723637	kdpD	T	Signal transduction mechanism	fused sensory histidine kinase in two-component regulatory system with KdpE: signal sensing protein
718000	724750	0.0777973	723630	724202	kdpC	P	Inorganic ion transport and metabolism	potassium-transporting ATPase subunit C
718000	724750	0.0777973	724211	726259	kdpB	P	Inorganic ion transport and metabolism	potassium-transporting ATPase subunit B
1075875	1082125	0.0777563	1074143	1078105	putA	C	Energy production and conversion	fused DNA-binding transcriptional regulator/proline dehydrogenase/pyrroline-5-carboxylate dehydrogenase
1075875	1082125	0.0777563	1078528	1080036	putP	R	General function prediction only	proline:sodium symporter
1075875	1082125	0.0777563	1081466	1082593	ycdO	P	Inorganic ion transport and metabolism	hypothetical protein
3781625	3782875	0.0777493	3780665	3781684	gpsA	C	Energy production and conversion	NAD(P)H-dependent glycerol-3-phosphate dehydrogenase
3781625	3782875	0.0777493	3781684	3782151	secB	U	Intracellular trafficking, secretion,and vesicular transport	export protein SecB
3781625	3782875	0.0777493	3782214	3782465	grxC	O	Posttranslational modification, protein turnover, chaperones	glutaredoxin 3
3781625	3782875	0.0777493	3782607	3783038	yibN	P	Inorganic ion transport and metabolism	predicted rhodanese-related sulfurtransferase
2425500	2426750	0.0777455	2425031	2425813	argT	T	Signal transduction mechanism	lysine/arginine/ornithine transporter subunit
2425500	2426750	0.0777455	2426079	2426648	ubiX	H	Coenzyme metabolism	3-octaprenyl-4-hydroxybenzoate carboxy-lyase
2425500	2426750	0.0777455	2426743	2428260	purF	F	Nucleotide transport and metabolism	amidophosphoribosyltransferase
3582625	3584125	0.0777433	3583104	3584846	ggt	-	not classify	gamma-glutamyltranspeptidase periplasmic precursor
2137250	2140000	0.0776461	2135926	2137509	yegH	P	Inorganic ion transport and metabolism	fused predicted membrane protein/predicted membrane protein
2137250	2140000	0.0776461	2137783	2139636	asmA	M	Cell envelope biogenesis, outer membrane	predicted assembly protein
2137250	2140000	0.0776461	2139658	2140239	dcd	F	Nucleotide transport and metabolism	deoxycytidine triphosphate deaminase
3146250	3148250	0.0776341	3145919	3146959	yghZ	C	Energy production and conversion	aldo-keto reductase
3146250	3148250	0.0776341	3146999	3147493	yqhA	S	Function unknown	hypothetical protein
3146250	3148250	0.0776341	3147684	3148568	yghA	R	General function prediction only	oxidoreductase
1677250	1678000	0.0775399	1676451	1677395	ydgH	-	not classify	hypothetical protein
1677250	1678000	0.0775399	1677581	1678963	ydgI	E	Amino acid transport and metabolism	predicted arginine/ornithine antiporter transporter
432250	432750	0.0774902	432226	432675	ybaD	-	not classify	hypothetical protein
432250	432750	0.0774902	432679	433782	ribD	H	Coenzyme metabolism	fused diaminohydroxyphosphoribosylaminopyrimidine deaminase and 5-amino-6-(5-phosphoribosylamino) uracil reductase
4553000	4553500	0.0774137	4552599	4553372	uxuR	K	Transcription	DNA-binding transcriptional repressor
2108625	2109875	0.0773693	2108162	2109043	rfbA	M	Cell envelope biogenesis, outer membrane	glucose-1-phosphate thymidylyltransferase
2108625	2109875	0.0773693	2109101	2110000	rfbD	M	Cell envelope biogenesis, outer membrane	dTDP-4-dehydrorhamnose reductase subunit, NAD(P)-binding, of dTDP-L-rhamnose synthase
3441125	3442125	0.0773092	3440788	3442119	prlA	U	Intracellular trafficking, secretion,and vesicular transport	protein translocase subunit SecY
1988750	1989500	0.0772337	1987705	1988916	tyrP	E	Amino acid transport and metabolism	tyrosine transporter
1988750	1989500	0.0772337	1988978	1989643	yecA	R	General function prediction only	conserved metal-binding protein
764125	765375	0.0772075	763403	764272	sucD	C	Energy production and conversion	succinyl-CoA synthetase subunit alpha
764125	765375	0.0772075	764376	765098	mngR	K	Transcription	DNA-binding transcriptional dual regulator, fatty-acyl-binding
764125	765375	0.0772075	765207	767183	mngA	G	Carbohydrate transport and metabolism	fused 2-O-a-mannosyl-D-glycerate specific PTS enzymes: IIA component/IIB component/IIC component
182500	183500	0.077106	182463	183620	cdaR	T	Signal transduction mechanism	DNA-binding transcriptional activator
533000	534000	0.0770725	532235	533050	allR	K	Transcription	DNA-binding transcriptional repressor
533000	534000	0.0770725	533140	534921	gcl	R	General function prediction only	glyoxylate carboligase
620500	621000	0.0770436	620408	621412	fepD	P	Inorganic ion transport and metabolism	iron-enterobactin transporter subunit
1544750	1546000	0.07704	1544312	1545136	yddG	-	not classify	predicted methyl viologen efflux pump
1544750	1546000	0.07704	1545425	1548472	fdnG	C	Energy production and conversion	formate dehydrogenase-N, alpha subunit, nitrate-inducible
133250	133750	0.076825	131615	134212	acnB	C	Energy production and conversion	aconitate hydratase
2740750	2741750	0.0768093	2740405	2741631	yfiN	-	not classify	predicted diguanylate cyclase
2740750	2741750	0.0768093	2741647	2742129	yfiB	M	Cell envelope biogenesis, outer membrane	predicted outer membrane lipoprotein
2343000	2345250	0.0767645	2342887	2345172	nrdA	F	Nucleotide transport and metabolism	ribonucleotide-diphosphate reductase alpha subunit
3925000	3925750	0.0767596	3924568	3925026	asnC	K	Transcription	DNA-binding transcriptional dual regulator
3925000	3925750	0.0767596	3925178	3926170	asnA	E	Amino acid transport and metabolism	asparagine synthetase AsnA
2220375	2225125	0.0767159	2220207	2221922	dld	C	Energy production and conversion	D-lactate dehydrogenase, FAD-binding, NADH independent
2220375	2225125	0.0767159	2221960	2222892	pbpG	M	Cell envelope biogenesis, outer membrane	D-alanyl-D-alanine endopeptidase
2220375	2225125	0.0767159	2223066	2223653	yohC	-	not classify	predicted inner membrane protein
2220375	2225125	0.0767159	2223823	2224401	yohD	S	Function unknown	conserved inner membrane protein
2220375	2225125	0.0767159	2224531	2225292	yohF	R	General function prediction only	predicted oxidoreductase with NAD(P)-binding Rossmann-fold domain
615375	617625	0.0765449	613380	617261	entF	Q	Secondary metabolites biosynthesis, transport and catabolism	enterobactin synthase multienzyme complex component, ATP-dependent
615375	617625	0.0765449	617477	618610	fepE	M	Cell envelope biogenesis, outer membrane	regulator of length of O-antigen component of lipopolysaccharide chains
1655250	1655750	0.0764916	1654771	1655481	ynfC	-	not classify	hypothetical protein
1655250	1655750	0.0764916	1655589	1655894	ynfD	-	not classify	hypothetical protein
1205125	1207125	0.0764614	1204954	1205427	ymfO	S	Function unknown	e14 prophage; conserved protein
1205125	1207125	0.0764614	1205483	1206145	ymfP	S	Function unknown	e14 prophage; conserved protein
1205125	1207125	0.0764614	1206136	1206720	ymfQ	S	Function unknown	e14 prophage; conserved protein
1205125	1207125	0.0764614	1206724	1207353	ycfK	-	not classify	e14 prophage; predicted protein
3802500	3804000	0.0764385	3802204	3803139	rfaS	-	not classify	lipopolysaccharide core biosynthesis protein
3802500	3804000	0.0764385	3803176	3803973	rfaP	-	not classify	kinase that phosphorylates core heptose of lipopolysaccharide
3802500	3804000	0.0764385	3803966	3805090	rfaG	M	Cell envelope biogenesis, outer membrane	glucosyltransferase I
2674250	2674750	0.0764223	2673849	2674847	yphD	G	Carbohydrate transport and metabolism	predicted sugar transporter subunit: membrane component of ABC superfamily
2352375	2353125	0.0764015	2352287	2353546	glpB	E	Amino acid transport and metabolism	anaerobic glycerol-3-phosphate dehydrogenase subunit B
4515000	4518750	0.0762821	4514787	4515740	fecR	T	Signal transduction mechanism	KpLE2 phage-like element; transmembrane signal transducer for ferric citrate transport
4515000	4518750	0.0762821	4515737	4516258	fecI	K	Transcription	KpLE2 phage-like element; RNA polymerase, sigma 19 factor
4515000	4518750	0.0762821	4516550	4516825	insA-7	L	DNA replication, recombination and repair	KpLE2 phage-like element; IS1 repressor protein InsA
4515000	4518750	0.0762821	4517361	4518347	yjhU	K	Transcription	KpLE2 phage-like element; predicted DNA-binding transcriptional regulator
4515000	4518750	0.0762821	4518694	4520043	yjhF	E	Amino acid transport and metabolism	KpLE2 phage-like element; predicted transporter
2899875	2902125	0.0761686	2898614	2899891	yqcE	-	not classify	predicted transporter
2899875	2902125	0.0761686	2899918	2901396	ygcE	G	Carbohydrate transport and metabolism	predicted kinase
3599250	3599750	0.0761678	3599051	3600109	ftsX	D	Cell division and chromosome partitioning	predicted transporter subunit: membrane component of ABC superfamily
1777125	1781125	0.0761607	1776414	1777325	ydiP	-	not classify	predicted DNA-binding transcriptional regulator
1777125	1781125	0.0761607	1777641	1778405	ydiQ	C	Energy production and conversion	hypothetical protein
1777125	1781125	0.0761607	1778425	1779363	ydiR	C	Energy production and conversion	predicted electron transfer flavoprotein, FAD-binding
1777125	1781125	0.0761607	1779419	1780708	ydiS	C	Energy production and conversion	predicted oxidoreductase with FAD/NAD(P)-binding domain
1777125	1781125	0.0761607	1780705	1780998	ydiT	C	Energy production and conversion	predicted 4Fe-4S ferredoxin-type protein
1777125	1781125	0.0761607	1781001	1782701	ydiD	Q	Secondary metabolites biosynthesis, transport and catabolism	hypothetical protein
4311250	4312500	0.0761537	4312367	4313125	phnP	R	General function prediction only	carbon-phosphorus lyase complex accessory protein
3672625	3673625	0.0760403	3672809	3674131	yhjE	-	not classify	predicted transporter
192375	192875	0.076031	191855	192580	pyrH	F	Nucleotide transport and metabolism	uridylate kinase
192375	192875	0.076031	192872	193429	frr	-	not classify	ribosome releasing factor
2465125	2465625	0.075881	2464567	2465724	intS	L	DNA replication, recombination and repair	CPS-53 (KpLE1) prophage; predicted prophage CPS-53 integrase
1031500	1032500	0.0757103	1031362	1032480	hyaA	C	Energy production and conversion	hydrogenase 1, small subunit
1031500	1032500	0.0757103	1032477	1034270	hyaB	C	Energy production and conversion	hydrogenase 1, large subunit
795000	795750	0.0756267	794312	795085	modA	P	Inorganic ion transport and metabolism	molybdate transporter subunit
795000	795750	0.0756267	795085	795774	modB	P	Inorganic ion transport and metabolism	molybdate ABC transporter permease protein
2749500	2750250	0.0755618	2748853	2749731	ppnK	G	Carbohydrate transport and metabolism	inorganic polyphosphate/ATP-NAD kinase
2749500	2750250	0.0755618	2749817	2751478	recN	L	DNA replication, recombination and repair	recombination and repair protein
256125	257125	0.0755149	255977	256435	gpt	F	Nucleotide transport and metabolism	xanthine phosphoribosyltransferase
256125	257125	0.0755149	256527	257771	yafA	-	not classify	fermentation/respiration switch protein
917750	919250	0.0754767	917351	918343	ybjX	-	not classify	hypothetical protein
917750	919250	0.0754767	918458	919573	macA	M	Cell envelope biogenesis, outer membrane	macrolide transporter subunit, membrane fusion protein (MFP) component
2052875	2053625	0.0754604	2051667	2052983	shiA	-	not classify	shikimate transporter
2052875	2053625	0.0754604	2053085	2054539	amn	F	Nucleotide transport and metabolism	AMP nucleosidase
3036625	3038125	0.0754429	3036134	3036844	dsbC	O	Posttranslational modification, protein turnover, chaperones	protein disulfide isomerase II
3036625	3038125	0.0754429	3036869	3037765	xerD	L	DNA replication, recombination and repair	site-specific tyrosine recombinase XerD
3036625	3038125	0.0754429	3037877	3038398	fldB	C	Energy production and conversion	flavodoxin 2
2859250	2859750	0.0754059	2858489	2859286	ygbI	G	Carbohydrate transport and metabolism	predicted DNA-binding transcriptional regulator
2859250	2859750	0.0754059	2859452	2860360	ygbJ	I	Lipid metabolism	predicted dehydrogenase, with NAD(P)-binding Rossmann-fold domain
3600750	3602000	0.0753927	3600102	3600770	ftsE	D	Cell division and chromosome partitioning	predicted transporter subunit: ATP-binding component of ABC superfamily
3600750	3602000	0.0753927	3600773	3602266	ftsY	U	Intracellular trafficking, secretion,and vesicular transport	fused Signal Recognition Particle (SRP) receptor: membrane binding protein/conserved protein
3646375	3647375	0.075384	3646958	3648247	arsB	P	Inorganic ion transport and metabolism	arsenite/antimonite transporter
88125	88625	0.0753049	88028	89032	fruR	K	Transcription	DNA-binding transcriptional dual regulator
3485125	3501375	0.0752351	3484813	3486915	yhfK	S	Function unknown	conserved inner membrane protein
3485125	3501375	0.0752351	3486982	3488202	argD	E	Amino acid transport and metabolism	bifunctional acetylornithine aminotransferase/ succinyldiaminopimelate aminotransferase
3485125	3501375	0.0752351	3488288	3488851	pabA	H	Coenzyme metabolism	para-aminobenzoate synthase component II
3485125	3501375	0.0752351	3488883	3489485	fic	D	Cell division and chromosome partitioning	stationary-phase protein, cell division
3485125	3501375	0.0752351	3489475	3489642	yhfG	-	not classify	hypothetical protein
3485125	3501375	0.0752351	3489747	3490319	ppiA	O	Posttranslational modification, protein turnover, chaperones	peptidyl-prolyl cis-trans isomerase A (rotamase A)
3485125	3501375	0.0752351	3490590	3491771	yhfC	-	not classify	hypothetical protein
3485125	3501375	0.0752351	3492033	3494576	nirB	C	Energy production and conversion	nitrite reductase, large subunit, NAD(P)H-binding
3485125	3501375	0.0752351	3494573	3494899	nirD	R	General function prediction only	nitrite reductase small subunit
3485125	3501375	0.0752351	3495025	3495831	nirC	P	Inorganic ion transport and metabolism	nitrite transporter
3485125	3501375	0.0752351	3495850	3497223	cysG	H	Coenzyme metabolism	fused siroheme synthase 1,3-dimethyluroporphyriongen III dehydrogenase and siroheme ferrochelatase/uroporphyrinogen methyltransferase
3485125	3501375	0.0752351	3497470	3497637	yhfL	-	not classify	conserved secreted peptide
3485125	3501375	0.0752351	3497932	3499269	frlA	E	Amino acid transport and metabolism	predicted fructoselysine transporter
3485125	3501375	0.0752351	3499290	3500312	frlB	M	Cell envelope biogenesis, outer membrane	fructoselysine-6-P-deglycase
3485125	3501375	0.0752351	3500362	3501192	frlC	G	Carbohydrate transport and metabolism	predicted isomerase
3485125	3501375	0.0752351	3501189	3501974	frlD	G	Carbohydrate transport and metabolism	fructoselysine 6-kinase
1880500	1881500	0.0752334	1879936	1881021	yeaU	E	Amino acid transport and metabolism	predicted dehydrogenase
1880500	1881500	0.0752334	1881212	1882657	yeaV	M	Cell envelope biogenesis, outer membrane	predicted transporter
2875	3875	0.0751786	2801	3733	thrB	E	Amino acid transport and metabolism	homoserine kinase
2875	3875	0.0751786	3734	5020	thrC	E	Amino acid transport and metabolism	threonine synthase
2831000	2833000	0.0750893	2830498	2831937	norV	C	Energy production and conversion	anaerobic nitric oxide reductase flavorubredoxin
2831000	2833000	0.0750893	2831934	2833067	ygbD	R	General function prediction only	nitric oxide reductase
736250	742250	0.0750144	736123	737184	ybfL	L	DNA replication, recombination and repair	predicted transposase (pseudogene)
736250	742250	0.0750144	737315	738076	ybfD	L	DNA replication, recombination and repair	hypothetical protein
736250	742250	0.0750144	738224	738733	ybgA	S	Function unknown	hypothetical protein
736250	742250	0.0750144	738730	740148	phr	L	DNA replication, recombination and repair	deoxyribodipyrimidine photolyase, FAD-binding
736250	742250	0.0750144	740298	741779	ybgH	E	Amino acid transport and metabolism	predicted transporter
736250	742250	0.0750144	742050	742793	ybgI	S	Function unknown	conserved metal-binding protein
4486375	4487875	0.075007	4485341	4486423	yjgQ	-	not classify	conserved inner membrane protein
4486375	4487875	0.075007	4486584	4488086	yjgR	R	General function prediction only	predicted ATPase
4493250	4497500	0.0749114	4493213	4494232	yjgB	R	General function prediction only	predicted alcohol dehydrogenase, Zn-dependent and NAD(P)-binding
4493250	4497500	0.0749114	4494773	4495963	intB	L	DNA replication, recombination and repair	KpLE2 phage-like element; predicted integrase
4493250	4497500	0.0749114	4496250	4496660	insC-6	L	DNA replication, recombination and repair	KpLE2 phage-like element; IS2 insertion element repressor InsA
4493250	4497500	0.0749114	4496618	4497523	insD-6	L	DNA replication, recombination and repair	KpLE2 phage-like element; IS2 insertion element transposase InsAB'
3810500	3811000	0.0748384	3809914	3810582	radC	L	DNA replication, recombination and repair	DNA repair protein RadC
3810500	3811000	0.0748384	3810754	3811974	dfp	H	Coenzyme metabolism	bifunctional phosphopantothenoylcysteine decarboxylase/phosphopantothenate synthase
466875	467625	0.0747905	466636	467454	cof	R	General function prediction only	thiamin pyrimidine pyrophosphate hydrolase
466875	467625	0.0747905	467607	468065	ybaO	K	Transcription	predicted DNA-binding transcriptional regulator
1173375	1174875	0.0747574	1173315	1174388	ycfT	S	Function unknown	predicted inner membrane protein
1173375	1174875	0.0747574	1174650	1175849	lolC	M	Cell envelope biogenesis, outer membrane	outer membrane-specific lipoprotein transporter subunit
2909625	2912375	0.074602	2909439	2911673	relA	K	Transcription	(p)ppGpp synthetase I/GTP pyrophosphokinase
2909625	2912375	0.074602	2911721	2913022	rumA	J	Translation, ribosomal structure and biogenesis	23S rRNA (uracil-5-)-methyltransferase
2673250	2674500	0.0745685	2672722	2673783	yphC	R	General function prediction only	predicted oxidoreductase, Zn-dependent and NAD(P)-binding
2673250	2674500	0.0745685	2673849	2674847	yphD	G	Carbohydrate transport and metabolism	predicted sugar transporter subunit: membrane component of ABC superfamily
1670750	1674750	0.0745291	1669984	1670805	ydgD	-	not classify	predicted peptidase
1670750	1674750	0.0745291	1670844	1671173	mdtI	P	Inorganic ion transport and metabolism	multidrug efflux system transporter
1670750	1674750	0.0745291	1671160	1671525	mdtJ	P	Inorganic ion transport and metabolism	multidrug efflux system transporter
1670750	1674750	0.0745291	1671937	1672971	ydgG	R	General function prediction only	predicted inner membrane protein
1670750	1674750	0.0745291	1672996	1674384	pntB	-	not classify	pyridine nucleotide transhydrogenase
1670750	1674750	0.0745291	1674395	1675927	pntA	C	Energy production and conversion	NAD(P) transhydrogenase subunit alpha
3883125	3884375	0.0745254	3883099	3884745	yidC	U	Intracellular trafficking, secretion,and vesicular transport	inner membrane protein translocase component YidC
1768625	1769625	0.0745071	1769095	1770309	ydiM	-	not classify	predicted transporter
4391375	4392875	0.0744238	4390951	4392090	yjeS	C	Energy production and conversion	predicted Fe-S electron transport protein
4391375	4392875	0.0744238	4392089	4393636	yjeF	S	Function unknown	predicted carbohydrate kinase
1038625	1039625	0.0743855	1038519	1039655	appB	C	Energy production and conversion	cytochrome bd-II oxidase, subunit II
3193375	3195375	0.0743051	3193342	3194775	rfaE	M	Cell envelope biogenesis, outer membrane	fused heptose 7-phosphate kinase/heptose 1-phosphate adenyltransferase
3193375	3195375	0.0743051	3194823	3197663	glnE	T	Signal transduction mechanism	fused deadenylyltransferase/adenylyltransferase for glutamine synthetase
1347375	1348875	0.0741987	1347004	1348131	yciW	S	Function unknown	predicted oxidoreductase
1347375	1348875	0.0741987	1348275	1349063	fabI	I	Lipid metabolism	enoyl-(acyl carrier protein) reductase
4313500	4319000	0.0740812	4313127	4313561	phnO	-	not classify	predicted acyltransferase with acyl-CoA N-acyltransferase domain
4313500	4319000	0.0740812	4313548	4314105	phnN	P	Inorganic ion transport and metabolism	ribose 1,5-bisphosphokinase
4313500	4319000	0.0740812	4314105	4315241	phnM	P	Inorganic ion transport and metabolism	carbon-phosphorus lyase complex subunit
4313500	4319000	0.0740812	4315238	4315918	phnL	P	Inorganic ion transport and metabolism	carbon-phosphorus lyase complex subunit
4313500	4319000	0.0740812	4316029	4316787	phnK	P	Inorganic ion transport and metabolism	carbon-phosphorus lyase complex subunit
4313500	4319000	0.0740812	4316784	4317629	phnJ	-	not classify	carbon-phosphorus lyase complex subunit
4313500	4319000	0.0740812	4317622	4318686	phnI	-	not classify	carbon-phosphorus lyase complex subunit
4313500	4319000	0.0740812	4318686	4319270	phnH	-	not classify	carbon-phosphorus lyase complex subunit
186625	189375	0.0740257	185978	188650	glnD	O	Posttranslational modification, protein turnover, chaperones	PII uridylyl-transferase
186625	189375	0.0740257	188712	189506	map	J	Translation, ribosomal structure and biogenesis	methionine aminopeptidase
808000	812750	0.0738157	807191	808480	bioA	H	Coenzyme metabolism	adenosylmethionine--8-amino-7-oxononanoate transaminase
808000	812750	0.0738157	808567	809607	bioB	H	Coenzyme metabolism	biotin synthase
808000	812750	0.0738157	809604	810758	bioF	H	Coenzyme metabolism	8-amino-7-oxononanoate synthase
808000	812750	0.0738157	810745	811500	bioC	R	General function prediction only	predicted methltransferase, enzyme of biotin synthesis
808000	812750	0.0738157	811493	812170	bioD	H	Coenzyme metabolism	dethiobiotin synthetase
808000	812750	0.0738157	812749	814770	uvrB	L	DNA replication, recombination and repair	excinuclease ABC subunit B
3174750	3175750	0.073797	3174028	3174855	cpdA	R	General function prediction only	cyclic 3',5'-adenosine monophosphate phosphodiesterase
3174750	3175750	0.073797	3174880	3175302	yqiB	-	not classify	predicted dehydrogenase
3174750	3175750	0.073797	3175303	3175932	nudF	R	General function prediction only	ADP-ribose pyrophosphatase
4548000	4549000	0.07369	4547976	4549319	gntP	E	Amino acid transport and metabolism	fructuronate transporter
2909750	2912250	0.0736655	2909439	2911673	relA	K	Transcription	(p)ppGpp synthetase I/GTP pyrophosphokinase
2909750	2912250	0.0736655	2911721	2913022	rumA	J	Translation, ribosomal structure and biogenesis	23S rRNA (uracil-5-)-methyltransferase
1995250	1995750	0.0736583	1995086	1995838	yecC	E	Amino acid transport and metabolism	predicted transporter subunit: ATP-binding component of ABC superfamily
2468625	2469125	0.0736533	2468825	2469127	tfaS	-	not classify	CPS-53 (KpLE1) prophage; tail fiber assembly protein fragment (pseudogene)
2468625	2469125	0.0736533	2469099	2469539	yfdK	-	not classify	CPS-53 (KpLE1) prophage; conserved protein
3797625	3801375	0.0735886	3797368	3798219	rfaZ	-	not classify	lipopolysaccharide core biosynthesis protein
3797625	3801375	0.0735886	3798290	3798988	rfaY	R	General function prediction only	lipopolysaccharide core biosynthesis protein
3797625	3801375	0.0735886	3799006	3800022	rfaJ	M	Cell envelope biogenesis, outer membrane	UDP-D-glucose:(galactosyl)lipopolysaccharide glucosyltransferase
3797625	3801375	0.0735886	3800062	3801081	rfaI	M	Cell envelope biogenesis, outer membrane	UDP-D-galactose:(glucosyl)lipopolysaccharide-alpha-1,3-D-galactosyltransferase
3797625	3801375	0.0735886	3801081	3802190	rfaB	M	Cell envelope biogenesis, outer membrane	UDP-D-galactose:(glucosyl)lipopolysaccharide-1,6-D-galactosyltransferase
3465625	3466125	0.0735524	3465182	3467875	chiA	-	not classify	periplasmic endochitinase
2242125	2243625	0.0734783	2241932	2242768	yeiG	R	General function prediction only	predicted esterase
2242125	2243625	0.0734783	2242800	2244791	cirA	P	Inorganic ion transport and metabolism	ferric iron-catecholate outer membrane transporter
3299875	3301625	0.0734685	3299507	3300502	yhbU	-	not classify	predicted peptidase (collagenase-like)
3299875	3301625	0.0734685	3300511	3301389	yhbV	-	not classify	predicted protease
3299875	3301625	0.0734685	3301470	3302477	yhbW	C	Energy production and conversion	predicted enzyme
1786625	1787375	0.0734477	1786459	1787505	aroH	E	Amino acid transport and metabolism	3-deoxy-D-arabino-heptulosonate-7-phosphate synthase, tryptophan repressible
3072625	3073125	0.0732051	3071998	3072711	yggC	H	Coenzyme metabolism	hypothetical protein
3072625	3073125	0.0732051	3072708	3073217	yggD	-	not classify	predicted DNA-binding transcriptional regulator
404500	407250	0.073192	404059	404868	proC	E	Amino acid transport and metabolism	pyrroline-5-carboxylate reductase
404500	407250	0.073192	404988	405446	yaiI	S	Function unknown	hypothetical protein
404500	407250	0.073192	405629	406153	aroL	E	Amino acid transport and metabolism	shikimate kinase II
404500	407250	0.073192	406203	406394	yaiA	-	not classify	hypothetical protein
404500	407250	0.073192	406652	407329	aroM	-	not classify	hypothetical protein
1610875	1611625	0.0731817	1610349	1611275	yneH	-	not classify	predicted glutaminase
1610875	1611625	0.0731817	1611339	1612727	yneI	C	Energy production and conversion	predicted aldehyde dehydrogenase
3608750	3609750	0.0730898	3608539	3609756	yhhS	-	not classify	predicted transporter
736375	742125	0.0730321	736123	737184	ybfL	L	DNA replication, recombination and repair	predicted transposase (pseudogene)
736375	742125	0.0730321	737315	738076	ybfD	L	DNA replication, recombination and repair	hypothetical protein
736375	742125	0.0730321	738224	738733	ybgA	S	Function unknown	hypothetical protein
736375	742125	0.0730321	738730	740148	phr	L	DNA replication, recombination and repair	deoxyribodipyrimidine photolyase, FAD-binding
736375	742125	0.0730321	740298	741779	ybgH	E	Amino acid transport and metabolism	predicted transporter
736375	742125	0.0730321	742050	742793	ybgI	S	Function unknown	conserved metal-binding protein
3435500	3436000	0.0729689	3434540	3435916	trkA	P	Inorganic ion transport and metabolism	potassium transporter peripheral membrane component
4595250	4597000	0.0729608	4595173	4597464	mdoB	M	Cell envelope biogenesis, outer membrane	phosphoglycerol transferase I
2979250	2981750	0.0728986	2978786	2980204	araE	-	not classify	arabinose transporter
2979250	2981750	0.0728986	2980519	2981280	kduD	R	General function prediction only	2-deoxy-D-gluconate 3-dehydrogenase
2979250	2981750	0.0728986	2981310	2982146	kduI	G	Carbohydrate transport and metabolism	5-keto-4-deoxyuronate isomerase
2637125	2637875	0.0728592	2636685	2637305	yfgM	S	Function unknown	hypothetical protein
2637125	2637875	0.0728592	2637323	2638597	hisS	J	Translation, ribosomal structure and biogenesis	histidyl-tRNA synthetase
992000	998750	0.0728319	989845	992457	pepN	E	Amino acid transport and metabolism	aminopeptidase N
992000	998750	0.0728319	992500	993267	ssuB	P	Inorganic ion transport and metabolism	alkanesulfonate transporter subunit
992000	998750	0.0728319	993264	994055	ssuC	P	Inorganic ion transport and metabolism	alkanesulfonate transporter subunit
992000	998750	0.0728319	994066	995211	ssuD	C	Energy production and conversion	alkanesulfonate monooxygenase
992000	998750	0.0728319	995208	996167	ssuA	P	Inorganic ion transport and metabolism	alkanesulfonate transporter subunit
992000	998750	0.0728319	996160	996735	ssuE	R	General function prediction only	NAD(P)H-dependent FMN reductase
992000	998750	0.0728319	997091	997630	ycbQ	U	Intracellular trafficking, secretion,and vesicular transport	predicted fimbrial-like adhesin protein
992000	998750	0.0728319	997713	998414	ycbR	U	Intracellular trafficking, secretion,and vesicular transport	predicted periplasmic pilin chaperone
992000	998750	0.0728319	998439	1001039	ycbS	U	Intracellular trafficking, secretion,and vesicular transport	predicted outer membrane usher protein
110750	111250	0.0727988	108279	110984	secA	U	Intracellular trafficking, secretion,and vesicular transport	translocase
110750	111250	0.0727988	111044	111433	mutT	R	General function prediction only	nucleoside triphosphate pyrophosphohydrolase, marked preference for dGTP
3938875	3941125	0.072709	3938658	3939350	yieP	K	Transcription	predicted transcriptional regulator
3600750	3602250	0.0726527	3600102	3600770	ftsE	D	Cell division and chromosome partitioning	predicted transporter subunit: ATP-binding component of ABC superfamily
3600750	3602250	0.0726527	3600773	3602266	ftsY	U	Intracellular trafficking, secretion,and vesicular transport	fused Signal Recognition Particle (SRP) receptor: membrane binding protein/conserved protein
4414625	4415875	0.0726103	4414464	4414793	yjfO	-	not classify	hypothetical protein
4414625	4415875	0.0726103	4414975	4415724	yjfP	R	General function prediction only	predicted hydrolase
4414625	4415875	0.0726103	4415721	4416476	ulaR	G	Carbohydrate transport and metabolism	DNA-binding transcriptional dual regulator
1303125	1304125	0.0725628	1302778	1303791	oppD	P	Inorganic ion transport and metabolism	oligopeptide transporter ATP-binding component
1303125	1304125	0.0725628	1303788	1304792	oppF	E	Amino acid transport and metabolism	oligopeptide transporter subunit
294625	295625	0.0724708	294363	294803	yagN	-	not classify	CP4-6 prophage; predicted protein
294625	295625	0.0724708	294920	296320	intF	L	DNA replication, recombination and repair	CP4-6 prophage; predicted phage integrase
4489375	4490625	0.0724072	4489229	4490548	idnT	E	Amino acid transport and metabolism	L-idonate and D-gluconate transporter
4489375	4490625	0.0724072	4490610	4491374	idnO	R	General function prediction only	gluconate 5-dehydrogenase
2556750	2557500	0.0723594	2556793	2558088	intZ	L	DNA replication, recombination and repair	CPZ-55 prophage; predicted integrase
2082125	2086125	0.0723453	2080780	2082207	sbcB	L	DNA replication, recombination and repair	exonuclease I
2082125	2086125	0.0723453	2082250	2082477	yeeD	O	Posttranslational modification, protein turnover, chaperones	hypothetical protein
2082125	2086125	0.0723453	2082491	2083549	yeeE	R	General function prediction only	predicted inner membrane protein
2082125	2086125	0.0723453	2083728	2085086	yeeF	E	Amino acid transport and metabolism	predicted amino-acid transporter
2082125	2086125	0.0723453	2085353	2086282	yeeY	K	Transcription	predicted DNA-binding transcriptional regulator
3331750	3332750	0.0723163	3331732	3332703	ispB	H	Coenzyme metabolism	octaprenyl diphosphate synthase
671250	672000	0.0722909	670828	671409	rlpB	-	not classify	minor lipoprotein
671250	672000	0.0722909	671424	674006	leuS	J	Translation, ribosomal structure and biogenesis	leucyl-tRNA synthetase
954000	954500	0.0722864	954095	955855	ycaO	S	Function unknown	hypothetical protein
2221625	2224375	0.0722516	2220207	2221922	dld	C	Energy production and conversion	D-lactate dehydrogenase, FAD-binding, NADH independent
2221625	2224375	0.0722516	2221960	2222892	pbpG	M	Cell envelope biogenesis, outer membrane	D-alanyl-D-alanine endopeptidase
2221625	2224375	0.0722516	2223066	2223653	yohC	-	not classify	predicted inner membrane protein
2221625	2224375	0.0722516	2223823	2224401	yohD	S	Function unknown	conserved inner membrane protein
2301375	2302625	0.0722377	2301025	2301519	napF	C	Energy production and conversion	ferredoxin-type protein, predicted role in electron transfer to periplasmic nitrate reductase (NapA)
2301375	2302625	0.0722377	2301927	2302415	eco	-	not classify	ecotin precursor
3627500	3629250	0.0721961	3624826	3627561	rbbA	V	Defense mechanisms	fused ribosome-associated ATPase: ATP-binding protein/ATP-binding protein/predicted membrane protein
3627500	3629250	0.0721961	3627558	3628625	yhiI	M	Cell envelope biogenesis, outer membrane	predicted HlyD family secretion protein
3627500	3629250	0.0721961	3628991	3630613	yhiJ	-	not classify	hypothetical protein
1762500	1763000	0.0720805	1762958	1763227	ydiH	-	not classify	hypothetical protein
4074000	4074500	0.0720272	4073576	4074175	yihX	R	General function prediction only	phosphatase
4074000	4074500	0.0720272	4074169	4075041	rbn	S	Function unknown	ribonuclease BN
2616625	2617625	0.071989	2616097	2616843	hda	L	DNA replication, recombination and repair	DNA replication initiation factor
2616625	2617625	0.071989	2616893	2618182	uraA	F	Nucleotide transport and metabolism	uracil transporter
1913250	1915750	0.0719879	1912860	1913558	proQ	T	Signal transduction mechanism	putative solute/DNA competence effector
1913250	1915750	0.0719879	1913655	1914206	yebR	T	Signal transduction mechanism	hypothetical protein
1913250	1915750	0.0719879	1914282	1915565	yebS	S	Function unknown	conserved inner membrane protein
1913250	1915750	0.0719879	1915534	1918167	yebT	R	General function prediction only	hypothetical protein
1537500	1540750	0.0718013	1536874	1540614	narZ	C	Energy production and conversion	nitrate reductase 2 (NRZ), alpha subunit
1537500	1540750	0.0718013	1540696	1542084	narU	P	Inorganic ion transport and metabolism	nitrate/nitrite transporter
2056125	2056875	0.071779	2056227	2057870	yeeO	V	Defense mechanisms	predicted multidrug efflux system
1668250	1669000	0.0717551	1667723	1668976	ynfM	-	not classify	predicted transporter
2560625	2561125	0.0717486	2560546	2561139	yffP	-	not classify	CPZ-55 prophage; predicted protein
476875	477875	0.0717438	476291	477841	ylaB	T	Signal transduction mechanism	conserved inner membrane protein
2483375	2484375	0.0716677	2482396	2485989	evgS	T	Signal transduction mechanism	hybrid sensory histidine kinase in two-component regulatory system with EvgA
1465500	1472250	0.0714006	1472245	1473105	ydbC	C	Energy production and conversion	predicted oxidoreductase, NAD(P)-binding
583000	583750	0.0713557	582904	583653	appY	-	not classify	DLP12 prophage; DNA-binding transcriptional activator
3213750	3214500	0.0713235	3213749	3214513	yqjH	P	Inorganic ion transport and metabolism	predicted siderophore interacting protein
144625	146125	0.0713204	144577	145017	yadI	G	Carbohydrate transport and metabolism	predicted PTS Enzyme IIA
144625	146125	0.0713204	145081	146310	yadE	-	not classify	predicted polysaccharide deacetylase lipoprotein
1481250	1483000	0.0712774	1481142	1484987	hrpA	L	DNA replication, recombination and repair	ATP-dependent helicase
2700000	2701000	0.0711307	2699763	2700491	recO	L	DNA replication, recombination and repair	DNA repair protein RecO
2700000	2701000	0.0711307	2700503	2701408	era	R	General function prediction only	GTP-binding protein Era
4386375	4388375	0.0711003	4384070	4387393	yjeP	M	Cell envelope biogenesis, outer membrane	predicted mechanosensitive channel
4386375	4388375	0.0711003	4387415	4388383	psd	I	Lipid metabolism	phosphatidylserine decarboxylase
3261875	3263125	0.071037	3261708	3263039	tdcC	E	Amino acid transport and metabolism	L-threonine/L-serine transporter
3261875	3263125	0.071037	3263061	3264050	tdcB	E	Amino acid transport and metabolism	threonine dehydratase
289125	289875	0.071011	288525	289529	argF	E	Amino acid transport and metabolism	CP4-6 prophage; ornithine carbamoyltransferase 2, chain F
289125	289875	0.071011	289873	290376	insB-3	L	DNA replication, recombination and repair	CP4-6 prophage; IS1 transposase InsAB'
3952500	3953250	0.0709519	3951501	3953351	ilvD	-	not classify	dihydroxy-acid dehydratase
4400875	4401625	0.0707873	4400061	4401320	hflK	O	Posttranslational modification, protein turnover, chaperones	modulator for HflB protease specific for phage lambda cII repressor
4400875	4401625	0.0707873	4401323	4402327	hflC	O	Posttranslational modification, protein turnover, chaperones	modulator for HflB protease specific for phage lambda cII repressor
4461375	4462625	0.0706456	4461077	4462732	treC	-	not classify	trehalose-6-P hydrolase
3356625	3357375	0.0706185	3352654	3357207	gltB	E	Amino acid transport and metabolism	glutamate synthase, large subunit
3356625	3357375	0.0706185	3357220	3358638	gltD	R	General function prediction only	glutamate synthase, 4Fe-4S protein, small subunit
334625	335625	0.0705976	334504	335109	yahD	R	General function prediction only	predicted transcriptional regulator with ankyrin domain
334625	335625	0.0705976	335149	336012	yahE	-	not classify	hypothetical protein
3582125	3582625	0.0704968	3581700	3582203	insB-6	L	DNA replication, recombination and repair	IS1 transposase InsAB'
4400375	4401875	0.0704521	4400061	4401320	hflK	O	Posttranslational modification, protein turnover, chaperones	modulator for HflB protease specific for phage lambda cII repressor
4400375	4401875	0.0704521	4401323	4402327	hflC	O	Posttranslational modification, protein turnover, chaperones	modulator for HflB protease specific for phage lambda cII repressor
2163375	2164375	0.0702751	2163213	2163545	yegP	-	not classify	hypothetical protein
2163375	2164375	0.0702751	2163692	2165053	yegQ	-	not classify	predicted peptidase
1999000	1999750	0.0702137	1998497	1999048	fliZ	-	not classify	predicted regulator of FliA activity
1999000	1999750	0.0702137	1999094	1999813	fliA	K	Transcription	flagellar biosynthesis sigma factor
2029500	2030500	0.0699728	2028923	2030341	dcm	L	DNA replication, recombination and repair	DNA cytosine methylase
2029500	2030500	0.0699728	2030408	2031103	yedJ	R	General function prediction only	predicted phosphohydrolase
3442750	3443250	0.0699583	3442748	3443251	rpsE	J	Translation, ribosomal structure and biogenesis	30S ribosomal protein S5
2026125	2026625	0.0698961	2026473	2027390	yedI	S	Function unknown	conserved inner membrane protein
3807875	3808625	0.0698946	3807848	3808327	coaD	H	Coenzyme metabolism	phosphopantetheine adenylyltransferase
3807875	3808625	0.0698946	3808366	3809175	mutM	L	DNA replication, recombination and repair	formamidopyrimidine-DNA glycosylase
1255125	1256375	0.0698831	1252308	1255175	ycgV	U	Intracellular trafficking, secretion,and vesicular transport	predicted adhesin
1255125	1256375	0.0698831	1255944	1257035	ychF	J	Translation, ribosomal structure and biogenesis	translation-associated GTPase
2438375	2438875	0.0698129	2438407	2439627	fabB	Q	Secondary metabolites biosynthesis, transport and catabolism	3-oxoacyl-(acyl carrier protein) synthase
1415750	1426500	0.0698064	1415512	1415787	racC	-	not classify	Rac prophage; predicted protein
1415750	1426500	0.0698064	1415862	1416032	ydaE	-	not classify	Rac prophage; conserved protein
1415750	1426500	0.0698064	1416032	1416253	kil	-	not classify	Rac prophage; inhibitor of ftsZ, killing protein
1415750	1426500	0.0698064	1416695	1417183	sieB	-	not classify	Rac prophage; phage superinfection exclusion protein
1415750	1426500	0.0698064	1417180	1417335	ydaF	-	not classify	Rac prophage; predicted protein
1415750	1426500	0.0698064	1417346	1417480	ydaG	-	not classify	Rac prophage; predicted protein
1415750	1426500	0.0698064	1417789	1418265	racR	-	not classify	Rac prophage; predicted DNA-binding transcriptional regulator
1415750	1426500	0.0698064	1418389	1418685	ydaS	S	Function unknown	Rac prophage; predicted DNA-binding transcriptional regulator
1415750	1426500	0.0698064	1418708	1419130	ydaT	-	not classify	Rac prophage; predicted protein
1415750	1426500	0.0698064	1419143	1420000	ydaU	S	Function unknown	Rac prophage; conserved protein
1415750	1426500	0.0698064	1420007	1420753	ydaV	L	DNA replication, recombination and repair	Rac prophage; predicted DNA replication protein
1415750	1426500	0.0698064	1420776	1421336	ydaW	-	not classify	Rac prophage; predicted DNA-binding protein
1415750	1426500	0.0698064	1421369	1421668	rzpR	-	not classify	Rac prophage; predicted defective peptidase
1415750	1426500	0.0698064	1421424	1421609	rzoR	-	not classify	Rac prophage; predicted lipoprotein
1415750	1426500	0.0698064	1421806	1423263	trkG	P	Inorganic ion transport and metabolism	Rac prophage; potassium transporter subunit
1415750	1426500	0.0698064	1423401	1423664	ynaK	K	Transcription	Rac prophage; conserved protein
1415750	1426500	0.0698064	1423645	1424004	ydaY	-	not classify	Rac prophage; predicted protein
1415750	1426500	0.0698064	1424478	1425506	ynaA	-	not classify	Rac prophage; predicted tail protein
1415750	1426500	0.0698064	1425482	1425637	lomR_1	-	not classify	Rac prophage; predicted protein, N-ter fragment (pseudogene)
1415750	1426500	0.0698064	1425770	1426750	insH-5	L	DNA replication, recombination and repair	Rac prophage; IS5 transposase and trans-activator
1495125	1496625	0.0697826	1494910	1496535	mdoD	-	not classify	glucan biosynthesis protein, periplasmic
262625	264125	0.0696682	262552	262893	ykfI	-	not classify	CP4-6 prophage; toxin of the YkfI-YafW toxin-antitoxin system
262625	264125	0.0696682	262914	263231	yafW	-	not classify	CP4-6 prophage; antitoxin of the YkfI-YafW toxin-antitoxin system
262625	264125	0.0696682	263250	263471	ykfH	-	not classify	hypothetical protein
262625	264125	0.0696682	263480	263956	ykfG	L	DNA replication, recombination and repair	CP4-6 prophage; predicted DNA repair protein
262625	264125	0.0696682	263972	264430	yafX	-	not classify	CP4-6 prophage; predicted protein
134625	136375	0.0696237	134388	134750	yacL	-	not classify	hypothetical protein
134625	136375	0.0696237	134788	135582	speD	-	not classify	S-adenosylmethionine decarboxylase proenzyme
134625	136375	0.0696237	135598	136464	speE	E	Amino acid transport and metabolism	spermidine synthase
4434375	4434875	0.069598	4432645	4434588	cpdB	F	Nucleotide transport and metabolism	bifunctional 2',3'-cyclic nucleotide 2'-phosphodiesterase/3'-nucleotidase periplasmic precursor protein
4434375	4434875	0.069598	4434778	4435518	cysQ	P	Inorganic ion transport and metabolism	PAPS (adenosine 3'-phosphate 5'-phosphosulfate) 3'(2'),5'-bisphosphate nucleotidase
259250	260000	0.0695849	258269	259324	phoE	M	Cell envelope biogenesis, outer membrane	outer membrane phosphoporin protein E
259250	260000	0.0695849	259612	260715	proB	E	Amino acid transport and metabolism	gamma-glutamyl kinase
2787250	2787750	0.0695764	2787007	2787984	csiD	-	not classify	hypothetical protein
4316750	4317250	0.0695209	4316029	4316787	phnK	P	Inorganic ion transport and metabolism	carbon-phosphorus lyase complex subunit
4316750	4317250	0.0695209	4316784	4317629	phnJ	-	not classify	carbon-phosphorus lyase complex subunit
3088125	3089125	0.0694751	3087777	3088274	sprT	-	not classify	hypothetical protein
3088125	3089125	0.0694751	3088369	3089076	endA	L	DNA replication, recombination and repair	DNA-specific endonuclease I
2006375	2007625	0.0693837	2006301	2007506	yedE	R	General function prediction only	predicted inner membrane protein
2006375	2007625	0.0693837	2007503	2007736	yedF	O	Posttranslational modification, protein turnover, chaperones	hypothetical protein
532875	535125	0.0693455	532235	533050	allR	K	Transcription	DNA-binding transcriptional repressor
532875	535125	0.0693455	533140	534921	gcl	R	General function prediction only	glyoxylate carboligase
532875	535125	0.0693455	534934	535710	hyi	G	Carbohydrate transport and metabolism	hydroxypyruvate isomerase
1987250	1988500	0.0693052	1987705	1988916	tyrP	E	Amino acid transport and metabolism	tyrosine transporter
540625	542875	0.0692492	539789	541090	ybbY	F	Nucleotide transport and metabolism	predicted uracil/xanthine transporter
540625	542875	0.0692492	541112	542257	glxK	-	not classify	glycerate kinase II
540625	542875	0.0692492	542485	543270	ylbA	R	General function prediction only	hypothetical protein
4532750	4533500	0.0692199	4533038	4534054	yjhR	L	DNA replication, recombination and repair	KpLE2 phage-like element; predicted frameshift suppressor
4133375	4133875	0.0690426	4131858	4134038	katG	P	Inorganic ion transport and metabolism	catalase/hydroperoxidase HPI(I)
1302625	1304875	0.0689426	1301858	1302766	oppC	P	Inorganic ion transport and metabolism	oligopeptide transporter subunit
1302625	1304875	0.0689426	1302778	1303791	oppD	P	Inorganic ion transport and metabolism	oligopeptide transporter ATP-binding component
1302625	1304875	0.0689426	1303788	1304792	oppF	E	Amino acid transport and metabolism	oligopeptide transporter subunit
1302625	1304875	0.0689426	1304845	1305174	yciU	-	not classify	dsDNA-mimic protein
2180500	2181250	0.0687752	2180057	2180803	yegW	K	Transcription	predicted DNA-binding transcriptional regulator
2180500	2181250	0.0687752	2180855	2181673	yegX	M	Cell envelope biogenesis, outer membrane	predicted hydrolase
852875	853875	0.0687625	852870	853988	ybiR	P	Inorganic ion transport and metabolism	predicted transporter
4000750	4004750	0.0687423	4000442	4000822	yigF	-	not classify	conserved inner membrane protein
4000750	4004750	0.0687423	4000836	4001216	yigG	-	not classify	predicted inner membrane protein
4000750	4004750	0.0687423	4001311	4002201	rarD	R	General function prediction only	predicted chloramphenical resistance permease
4000750	4004750	0.0687423	4002253	4002720	yigI	Q	Secondary metabolites biosynthesis, transport and catabolism	hypothetical protein
4000750	4004750	0.0687423	4002885	4003754	pldA	-	not classify	outer membrane phospholipase A
4000750	4004750	0.0687423	4003887	4005716	recQ	L	DNA replication, recombination and repair	ATP-dependent DNA helicase
102875	104125	0.0687178	102233	103153	ddl	M	Cell envelope biogenesis, outer membrane	D-alanylalanine synthetase
102875	104125	0.0687178	103155	103985	ftsQ	M	Cell envelope biogenesis, outer membrane	membrane anchored protein involved in growth of wall at septum
102875	104125	0.0687178	103982	105244	ftsA	D	Cell division and chromosome partitioning	cell division protein
1191625	1192625	0.068658	1191213	1191854	ycfC	R	General function prediction only	hypothetical protein
1191625	1192625	0.068658	1191890	1192996	trmU	J	Translation, ribosomal structure and biogenesis	tRNA (5-methylaminomethyl-2-thiouridylate)-methyltransferase
1885000	1886250	0.0686542	1884888	1886015	rnd	J	Translation, ribosomal structure and biogenesis	ribonuclease D
1885000	1886250	0.0686542	1886085	1887770	fadD	Q	Secondary metabolites biosynthesis, transport and catabolism	acyl-CoA synthase
1086125	1087625	0.0686327	1085744	1087069	ycdQ	M	Cell envelope biogenesis, outer membrane	predicted glycosyl transferase
1086125	1087625	0.0686327	1087062	1089080	ycdR	-	not classify	predicted enzyme associated with biofilm formation
4252000	4256750	0.068617	4255765	4257144	dinF	V	Defense mechanisms	DNA-damage-inducible SOS response protein
3973000	3974000	0.0686066	3972619	3973164	rffC	-	not classify	TDP-fucosamine acetyltransferase
3973000	3974000	0.0686066	3973169	3974299	rffA	M	Cell envelope biogenesis, outer membrane	TDP-4-oxo-6-deoxy-D-glucose transaminase
1095000	1100500	0.0685598	1094767	1095069	ymdE	I	Lipid metabolism	hypothetical protein
1095000	1100500	0.0685598	1095066	1096052	ycdU	-	not classify	predicted inner membrane protein
1095000	1100500	0.0685598	1097109	1098047	ycdW	E	Amino acid transport and metabolism	2-ketoacid reductase
1095000	1100500	0.0685598	1098102	1098839	ycdX	R	General function prediction only	hypothetical protein
1095000	1100500	0.0685598	1098863	1099417	ycdY	R	General function prediction only	hypothetical protein
1095000	1100500	0.0685598	1099519	1100010	ycdZ	-	not classify	predicted inner membrane protein
1095000	1100500	0.0685598	1100074	1100907	csgG	M	Cell envelope biogenesis, outer membrane	outer membrane lipoprotein
3300250	3300750	0.0685556	3299507	3300502	yhbU	-	not classify	predicted peptidase (collagenase-like)
3300250	3300750	0.0685556	3300511	3301389	yhbV	-	not classify	predicted protease
186500	190000	0.0685217	185978	188650	glnD	O	Posttranslational modification, protein turnover, chaperones	PII uridylyl-transferase
186500	190000	0.0685217	188712	189506	map	J	Translation, ribosomal structure and biogenesis	methionine aminopeptidase
186500	190000	0.0685217	189874	190599	rpsB	-	not classify	30S ribosomal protein S2
4508750	4510250	0.0684762	4508713	4509480	fecE	H	Coenzyme metabolism	KpLE2 phage-like element; iron-dicitrate transporter subunit
4508750	4510250	0.0684762	4509481	4510437	fecD	P	Inorganic ion transport and metabolism	KpLE2 phage-like element; iron-dicitrate transporter subunit
1347500	1348750	0.0684038	1347004	1348131	yciW	S	Function unknown	predicted oxidoreductase
1347500	1348750	0.0684038	1348275	1349063	fabI	I	Lipid metabolism	enoyl-(acyl carrier protein) reductase
793625	798875	0.0683582	793079	793867	modE	R	General function prediction only	DNA-binding transcriptional dual regulator
793625	798875	0.0683582	793996	794145	ybhT	-	not classify	hypothetical protein
793625	798875	0.0683582	794312	795085	modA	P	Inorganic ion transport and metabolism	molybdate transporter subunit
793625	798875	0.0683582	795085	795774	modB	P	Inorganic ion transport and metabolism	molybdate ABC transporter permease protein
793625	798875	0.0683582	795777	796835	modC	P	Inorganic ion transport and metabolism	molybdate transporter subunit
793625	798875	0.0683582	796836	797654	ybhA	R	General function prediction only	predicted hydrolase
793625	798875	0.0683582	797809	798804	ybhE	G	Carbohydrate transport and metabolism	6-phosphogluconolactonase
793625	798875	0.0683582	798845	799861	ybhD	K	Transcription	predicted DNA-binding transcriptional regulator
1966125	1966625	0.0682942	1965476	1966525	cheB	T	Signal transduction mechanism	chemotaxis-specific methylesterase
1966125	1966625	0.0682942	1966528	1967388	cheR	T	Signal transduction mechanism	chemotaxis regulator, protein-glutamate methyltransferase
451875	456125	0.0682297	451294	452769	ampG	-	not classify	muropeptide transporter
451875	456125	0.0682297	452813	453391	yajG	-	not classify	predicted lipoprotein
451875	456125	0.0682297	453696	454013	bolA	T	Signal transduction mechanism	regulator of penicillin binding proteins and beta lactamase transcription (morphogene)
451875	456125	0.0682297	454357	455655	tig	O	Posttranslational modification, protein turnover, chaperones	trigger factor
451875	456125	0.0682297	455901	456524	clpP	U	Intracellular trafficking, secretion,and vesicular transport	ATP-dependent Clp protease proteolytic subunit
2294000	2295000	0.0679492	2293605	2294342	ccmC	O	Posttranslational modification, protein turnover, chaperones	heme exporter subunit
2294000	2295000	0.0679492	2294384	2295046	ccmB	O	Posttranslational modification, protein turnover, chaperones	heme exporter subunit
3633875	3635625	0.067929	3632864	3633916	yhiM	-	not classify	conserved inner membrane protein
3633875	3635625	0.067929	3634231	3635433	yhiN	R	General function prediction only	predicted oxidoreductase with FAD/NAD(P)-binding domain
1948875	1949625	0.0679258	1948856	1949422	yecD	Q	Secondary metabolites biosynthesis, transport and catabolism	predicted hydrolase
1948875	1949625	0.0679258	1949419	1950237	yecE	-	not classify	hypothetical protein
505500	507250	0.0678603	504138	505790	ushA	F	Nucleotide transport and metabolism	UDP-sugar hydrolase
505500	507250	0.0678603	505827	506306	ybaK	S	Function unknown	hypothetical protein
505500	507250	0.0678603	506510	507304	ybaP	S	Function unknown	hypothetical protein
4534375	4537375	0.0678155	4536808	4537524	yjhA	-	not classify	N-acetylnuraminic acid outer membrane channel protein
3319875	3324125	0.0678118	3323023	3324957	ftsH	O	Posttranslational modification, protein turnover, chaperones	protease, ATP-dependent zinc-metallo
2500625	2505125	0.0677357	2500012	2502507	ypdD	T	Signal transduction mechanism	fused predicted PTS enzymes: Hpr component/enzyme I component/enzyme IIA component
2500625	2505125	0.0677357	2502532	2503569	ypdE	G	Carbohydrate transport and metabolism	predicted peptidase
2500625	2505125	0.0677357	2503569	2504654	ypdF	E	Amino acid transport and metabolism	predicted peptidase
2500625	2505125	0.0677357	2504669	2505916	ypdG	G	Carbohydrate transport and metabolism	predicted enzyme IIC component of PTS
4336375	4338625	0.0677207	4336277	4338547	adiA	E	Amino acid transport and metabolism	biodegradative arginine decarboxylase
539250	540250	0.0676364	538371	539732	allB	F	Nucleotide transport and metabolism	allantoinase
539250	540250	0.0676364	539789	541090	ybbY	F	Nucleotide transport and metabolism	predicted uracil/xanthine transporter
2992625	2993125	0.0676285	2992482	2992925	ygeK	K	Transcription	predicted DNA-binding transcriptional regulator
2992625	2993125	0.0676285	2992959	2993114	ygeL	K	Transcription	hypothetical protein
1612125	1614125	0.0675611	1611339	1612727	yneI	C	Energy production and conversion	predicted aldehyde dehydrogenase
1612125	1614125	0.0675611	1612828	1613709	yneJ	K	Transcription	predicted DNA-binding transcriptional regulator
1612125	1614125	0.0675611	1613787	1614902	yneK	-	not classify	hypothetical protein
1152250	1152750	0.0675438	1151162	1152403	fabF	Q	Secondary metabolites biosynthesis, transport and catabolism	3-oxoacyl-(acyl carrier protein) synthase
1152250	1152750	0.0675438	1152523	1153332	pabC	H	Coenzyme metabolism	4-amino-4-deoxychorismate lyase
790750	791750	0.0674679	790262	791278	galE	M	Cell envelope biogenesis, outer membrane	UDP-galactose-4-epimerase
790750	791750	0.0674679	791539	793011	modF	P	Inorganic ion transport and metabolism	fused molybdate transporter subunits of ABC superfamily: ATP-binding components
3250500	3251000	0.0674177	3250326	3250691	yhaH	S	Function unknown	predicted inner membrane protein
3250500	3251000	0.0674177	3250933	3251289	yhaI	S	Function unknown	predicted inner membrane protein
3788125	3790875	0.067392	3790849	3791706	htrL	-	not classify	hypothetical protein
3983000	3984250	0.067354	3982375	3984030	aslA	P	Inorganic ion transport and metabolism	acrylsulfatase-like enzyme
4014750	4015250	0.0671899	4014454	4015215	udp	F	Nucleotide transport and metabolism	uridine phosphorylase
4156125	4156625	0.0671356	4154873	4156246	argH	E	Amino acid transport and metabolism	argininosuccinate lyase
4156125	4156625	0.0671356	4156513	4157430	oxyR	K	Transcription	DNA-binding transcriptional dual regulator
4436875	4437375	0.0670256	4436731	4437285	ytfJ	-	not classify	predicted transcriptional regulator
1863375	1864125	0.066876	1862806	1863660	yeaE	R	General function prediction only	predicted oxidoreductase
1863375	1864125	0.066876	1863750	1864496	mipA	-	not classify	scaffolding protein for murein synthesizing machinery
2616750	2617500	0.0667474	2616097	2616843	hda	L	DNA replication, recombination and repair	DNA replication initiation factor
2616750	2617500	0.0667474	2616893	2618182	uraA	F	Nucleotide transport and metabolism	uracil transporter
195000	195750	0.0666804	194903	195664	ispU	I	Lipid metabolism	undecaprenyl pyrophosphate synthase
195000	195750	0.0666804	195677	196534	geneA	I	Lipid metabolism	CDP-diglyceride synthase
877875	878375	0.0666697	877965	879080	yliI	G	Carbohydrate transport and metabolism	predicted dehydrogenase
2559625	2560375	0.0665006	2559390	2559635	yffM	-	not classify	CPZ-55 prophage; predicted protein
2559625	2560375	0.0665006	2559632	2560015	yffN	-	not classify	CPZ-55 prophage; predicted protein
2559625	2560375	0.0665006	2560133	2560549	yffO	-	not classify	CPZ-55 prophage; predicted protein
1637625	1638125	0.0664762	1637548	1638081	ydfQ	R	General function prediction only	Qin prophage; predicted lysozyme
1637625	1638125	0.0664762	1638078	1638389	ydfR	-	not classify	Qin prophage; predicted protein
2104375	2105875	0.0664488	2104084	2105250	wbbH	-	not classify	O-antigen polymerase
2104375	2105875	0.0664488	2105250	2106353	glf	M	Cell envelope biogenesis, outer membrane	UDP-galactopyranose mutase, FAD/NAD(P)-binding
3766250	3774500	0.0664186	3766200	3766661	yibG	R	General function prediction only	hypothetical protein
3766250	3774500	0.0664186	3768266	3769402	yibH	V	Defense mechanisms	hypothetical protein
3766250	3774500	0.0664186	3769405	3769767	yibI	-	not classify	predicted inner membrane protein
3766250	3774500	0.0664186	3770304	3772217	mtlA	G	Carbohydrate transport and metabolism	fused mannitol-specific PTS enzymes: IIA components/IIB components/IIC components
3766250	3774500	0.0664186	3772447	3773595	mtlD	-	not classify	mannitol-1-phosphate 5-dehydrogenase
3766250	3774500	0.0664186	3773595	3774182	mtlR	-	not classify	DNA-binding repressor
3766250	3774500	0.0664186	3774194	3774403	yibT	-	not classify	hypothetical protein
4547500	4548000	0.0663932	4546831	4547733	fimH	-	not classify	minor component of type 1 fimbriae
4547500	4548000	0.0663932	4547976	4549319	gntP	E	Amino acid transport and metabolism	fructuronate transporter
[truncated: 39,667 more rows]
